# Supplementary material for: H3K4me3‐Mediated FOXJ2/SLAMF8 Axis Aggravates Thrombosis and Inflammation in β2GPI/Anti‐β2GPI‐Treated Monocytes
Source: Adv Sci (Weinh). 2024 Apr 19;11(24):2309140. doi: 10.1002/advs.202309140 (PMC11199983; doi:10.1002/advs.202309140)
Supplement: Supplementary file 2 — Supplemental Data 1 [file ADVS-11-2309140-s001.xlsx]

## Sheet: Sheet1
The clinic data of sixty-four patients with PAPS
Number	Name	Sex	Age	C3(0.85-2)g/L	C4(0.12-4)g/L	PLT(125-350)*10^9/L	Normalized SCT(0.84-1.16)	NormalizeddRVVT(0.92-1.11)	P/N	IgG aCL<20	IgM aCL<20	P/N	IgG aβ2GPI<20	IgM aβ2GPI<20	P/N	History of thrombosis	History of adverse pregnancy delivery
1	***	female	42	0.634	0.172	190	3.82	2.74	P	278.2	2.1	P	1094	1.3	P	No	Yes	Three-positive
2	***	female	30	0.644	0.108	188	2.99	3.82	P	1397	1.9	P	6100	<1.1	P	No	Yes	Three-positive
3	***	female	61	1.05	0.243	154	3.05	2.09	P	74.1	78.7	P	198.4	144.2	P	Yes	No	Three-positive
4	***	female	35	0.853	0.138	120	1.03	1.13	P	181.9	<1.0	P	983.1	<1.1	P	Yes	Yes	Three-positive
5	***	female	35				1.24	0.96	P	38.6	3.6	P	238.1	1.4	P	No	Yes	Three-positive
6	***	female	38	0.593	0.101	107	1.19	2.08	P	2024	3.2	P	6100	1.4	P	No	Yes	Three-positive
7	***	female	32	0.797	0.156	132	1.75	1.6	P	21	<1.0	P	40.7	<1.1	P	No	Yes	Three-positive
8	***	female	25	0.548	0.138	163	1.32	1.01	P	760.9	2.6	P	2611.5	<1.1	P	Yes	No	Three-positive
9	***	female	35	0.789	0.196	360	4.33	2.06	P	95.7	9.5	P	553.4	6.6	P	No	Yes	Three-positive
10	***	female	35	0.665	0.24	255	1.84	1.64	P	73.5	17	P	404.9	14.6	P	No	Yes	Three-positive
63	***	female	37	0.642	0.173	131	2.3	1.44	P	10.9	129.8	P	28.5	94.9	P	No	Yes	Three-positive
64	***	female	36	0.639	0.14	202	2.58	1.65	P	3.7	87.6	P	11.2	86.4	P	No	Yes	Three-positive
62	***	female	39	0.54	0.114	179	1.5	1.07	P	12.6	1.5	N	20.9	<1.1	P	No	Yes	Two-positive
11	***	female	21			269	2.05	1.54	P	13.7	4.2	N	235.3	1.5	P	Yes	No	Two-positive
13	***	female	33	0.82	0.282	174	1.36	1.17	P	10.2	2.6	N	240.3	1.6	P	No	Yes	Two-positive
14	***	female	36	0.765	0.174	12	1.26	1.03	P	27.5	5	P	8.3	<1.1	N	Yes	Yes	Two-positive
15	***	female	30	0.805	0.215	187	1.44	0.96	P	31.3	4.4	P	<6.4	1.6	N	No	Yes	Two-positive
16	***	female	52	0.883	0.195	249	1.18	0.87	P	<2.6	28.2	P	9	15.6	N	Yes	No	Two-positive
17	***	female	29	0.963	0.257	164	0.85	1.14	P	33.8	3.9	P	6.9	<1.1	N	No	Yes	Two-positive
18	***	female	32	1.11	0.28		1.86	1.58	P	15.6	4.7	N	55.5	<1.1	P	No	Yes	Two-positive
19	***	female	32	0.893	0.246	238	1.17	1.63	P	11.2	9.1	N	23	10.4	P	No	Yes	Two-positive
31	***	female	33	0.688	0.164	235	1.17	1.63	P	13.7	9.8	N	20.4	11.7	P	No	Yes	Two-positive
33	***	female	26	0.89	0.221	189	1.23	0.9	P	30.7	3.8	P	<6.4	<1.1	N	No	Yes	Two-positive
34	***	female	39			318	1.11	0.94	N	31.6	127.2	P	16.5	97.4	P	No	Yes	Two-positive
35	***	female	32	0.841	0.228	154	0.93	0.95	N	13.3	124.6	P	21.6	38.5	P	No	Yes	Two-positive
36	***	female	33	0.895	0.291	283	0.97	0.95	N	36	4.4	P	193.4	5.5	P	No	Yes	Two-positive
37	***	female	31	0.812	0.311	163	0.93	0.98	N	22.2	4.9	P	137.1	7.4	P	No	Yes	Two-positive
38	***	female	37	0.937	0.197	142	1.02	0.94	N	20.8	8.6	P	109.3	3.4	P	No	Yes	Two-positive
39	***	female	34	0.978	0.173		1.11	0.94	N	68.9	5.8	P	20.9	2.6	P	No	Yes	Two-positive
40	***	female	45	0.55	0.101	312	0.94	0.92	N	12.6	37.6	P	7.8	32.6	P	No	Yes	Two-positive
41	***	female	30	1.23	0.35		1.08	1.11	N	28.2	<1.0	P	167.2	<1.1	P	No	Yes	Two-positive
20	***	female	40	0.63	0.896	173	1.15	1.57	P	<2.6	3.1	N	<6.4	<1.1	N	Yes	No	One-positive
12	***	female	42	0.762	0.214	226	1.13	0.96	N	33.7	2.5	P	8.6	4.8	N	No	Yes	One-positive
21	***	female	28	1.01	0.233	223	1.11	1.13	P	3.4	3.4	N	9.4	1.6	N	Yes	Yes	One-positive
22	***	female	42	1.32	1.49	296	1.12	1.24	P	6.3	5	N	<6.4	1.9	N	Yes	Yes	One-positive
23	***	female	51	0.932	0.206	251	1.24	1.22	P	2.9	11.1	N	<6.4	4.8	N	Yes	No	One-positive
24	***	female	40	0.726	0.177	216	1.17	0.9	P	<2.6	2.3	N	7.1	<1.1	N	No	Yes	One-positive
25	***	female	34	0.93	0.176		1	0.94	N	42.4	2.2	P	<6.4	<1.1	N	No	Yes	One-positive
26	***	female	31			183	1.47	1.14	P	12.6	2.5	N	<6.4	1.4	N	No	Yes	One-positive
27	***	female	31	1.02	0.89	215	1.28	1	P	7.5	6.6	N	<6.4	1.2	N	No	Yes	One-positive
28	***	female	29	0.917	0.208	358	1.12	1.18	P	2.7	8.9	N	10.3	1.9	N	Yes	Yes	One-positive
29	***	female	33		1.18	203	1.03	1.27	P	14	4	N	<6.4	2.4	N	No	Yes	One-positive
30	***	female	37	0.98	0.97	278	1.18	1.14	P	6.3	6.9	N	6.5	1.3	N	No	Yes	One-positive
32	***	female	34	0.796	0.209	218	1.14	0.99	N	42.6	3.3	P	<6.4	<1.1	N	No	Yes	One-positive
42	***	female	34	1.46	0.348	211	0.68	0.99	N	<2.6	<1.0	N	48.7	1.2	P	No	Yes	One-positive
43	***	female	37	0.729	0.195	145	1.31	1.05	P	3.6	3	N	<6.4	<1.1	N	No	Yes	One-positive
44	***	female	28	0.862	0.192		1.12	1.02	N	13.9	6.2	N	47.4	4.2	P	Yes	Yes	One-positive
45	***	female	35			255	1.26	1.15	P	6.7	5.5	N	6.5	2.1	N	No	Yes	One-positive
46	***	female	45	1.15	0.286	373	0.98	1.01	N	11.2	3.3	N	28.9	2.4	P	No	Yes	One-positive
47	***	female	37	0.778	0.191	199	0.98	0.99	N	33.3	3.2	P	<6.4	<1.1	N	No	Yes	One-positive
48	***	female	34	1.06	0.392	247	0.99	1	N	72.4	2	P	6.8	1.6	N	No	Yes	One-positive
49	***	female	43	0.812	0.192	223	1.09	1.05	N	30.6	3.5	P	<6.4	3.1	N	Yes	No	One-positive
50	***	female	36			251	1.24	1.12	P	<2.6	2.1	N	<6.4	<1.1	N	No	Yes	One-positive
51	***	female	40			109	1.02	0.95	N	3.1	95.5	P	<6.4	<1.1	N	No	Yes	One-positive
52	***	female	40			223	0.96	0.96	N	25.2	6.6	P	8.6		N	Yes	Yes	One-positive
53	***	female	31	0.808	0.104		0.97	1.06	N	27.3	1.2	P	<6.4	<1.1	N	No	Yes	One-positive
54	***	female	38	0.85	0.173	223	1.05	0.85	N	27.7	1.2	P	<6.4	<1.1	N	No	Yes	One-positive
55	***	female	30			212	1.05	1.06	N	39.7	8.9	P	6.8	5.2	N	No	Yes	One-positive
56	***	female	35	0.907	0.261	145	1	1.26	P	<2.6	<1.0	N	<6.4	<1.1	N	No	Yes	One-positive
57	***	female	34	0.748	0.283	230	0.96	0.96	N	26.5	1.7	P	<6.4	1.9	N	No	Yes	One-positive
58	***	female	36	0.797	0.233	117	0.87	0.97	N	25.1	4.9	P	10	1.9	N	No	Yes	One-positive
59	***	female	44	0.848	0.258	198	0.92	1.08	N	<2.6	24.2	P	7.7	9.8	N	No	Yes	One-positive
60	***	female	35				1	0.91	N	<2.6	46.2	P	<6.4	<1.1	N	No	Yes	One-positive
61	***	female	28	0.958	0.234	208	1	1.25	P	6.6	7.9	N	14.3	4.1	N	Yes	Yes	One-positive
			35.5781
P:positive		N：negative
The clinic data of thirty-two HDs
Number	Name	Sex	Age
1	***	female	41
2	***	female	41
3	***	female	36
4	***	female	30
5	***	female	34
6	***	female	43
7	***	female	34
8	***	female	60
9	***	female	31
10	***	female	37
11	***	female	41
12	***	female	30
13	***	female	33
14	***	female	52
15	***	female	29
16	***	female	43
17	***	female	28
18	***	female	46
19	***	female	50
20	***	female	21
21	***	female	27
22	***	female	56
23	***	female	40
24	***	female	60
25	***	female	42
26	***	female	45
27	***	female	33
28	***	female	40
29	***	female	33
30	***	female	31
31	***	female	33
32	***	female	31
			36.3077
