# Supplementary material for: H3K4me3‐Mediated FOXJ2/SLAMF8 Axis Aggravates Thrombosis and Inflammation in β2GPI/Anti‐β2GPI‐Treated Monocytes
Source: Adv Sci (Weinh). 2024 Apr 19;11(24):2309140. doi: 10.1002/advs.202309140 (PMC11199983; doi:10.1002/advs.202309140)
Supplement: Supplementary file 3 — Supplemental Data 2 [file ADVS-11-2309140-s002.xlsx]

## Sheet: shFOXJ2_vs_shNC_res_sig
RNA-Seq data of shFOXJ2 and shNC THP-1 cells
	baseMean	log2FoldChange	lfcSE	stat	pvalue	padj	symbol	entrez
ENSG00000110448	14.1181	-6.31645	1.2742	-4.9572	7.15153e-07	7.73462e-06	CD5	921
ENSG00000174038	5.72418	-5.99192	1.41169	-4.24449	2.19091e-05	0.000182969	C9orf131	138724
ENSG00000176046	8.09658	-5.50046	1.3503	-4.07351	4.63089e-05	0.000363272	NUPR1	26471
ENSG00000065970	4017.57	-5.45655	0.072952	-74.7964	0	0	FOXJ2	55810
ENSG00000168453	3.70404	-5.36393	1.52213	-3.52395	0.000425157	0.00264627	HR	55806
ENSG00000252361	3.68256	-5.35698	1.55477	-3.44552	0.00056996	0.00343406	RNU6-118P	106479618
ENSG00000106366	27.084	-5.33969	0.802849	-6.65092	2.91268e-11	5.79539e-10	SERPINE1	5054
ENSG00000201086	3.51745	-5.29067	1.56212	-3.38685	0.000706997	0.0041343	RNA5SP394	100873647
ENSG00000263740	226.121	-5.28418	0.64818	-8.15232	3.57002e-16	1.03441e-14	RN7SL4P	6030
ENSG00000185585	3.37383	-5.22872	1.56177	-3.34794	0.000814145	0.00469057	OLFML2A	169611
ENSG00000231789	6.40057	-5.15384	1.38939	-3.70943	0.000207727	0.0013968	PIK3CD-AS2	101929074
ENSG00000129654	3.03857	-5.07754	1.59598	-3.18146	0.00146533	0.00781761	FOXJ1	2302
ENSG00000203710	6.07341	-5.07624	1.40554	-3.61158	0.000304336	0.00196305	CR1	1378
ENSG00000278771	60.5875	-5.03692	0.500699	-10.0598	8.31822e-24	3.74697e-22	RN7SL3	378707
ENSG00000237738	2.70129	-4.90777	1.64518	-2.98312	0.00285322	0.0139638	RNF216-IT1	100874342
ENSG00000170075	5.39529	-4.90002	1.42995	-3.4267	0.000610974	0.00365297	GPR37L1	9283
ENSG00000173391	2.67778	-4.89728	1.7012	-2.87872	0.00399287	0.0185679	OLR1	4973
ENSG00000246422	5.20947	-4.84876	1.44056	-3.36589	0.000762971	0.00442491	DIAPH1-AS1	100505658
ENSG00000225483	2.52407	-4.81072	1.72162	-2.7943	0.00520127	0.0231648	RPL22P4	100129102
ENSG00000258510	2.51092	-4.8045	1.69164	-2.84014	0.0045093	0.0205881	LOC100422225	100422225
ENSG00000238193	2.51015	-4.80406	1.72264	-2.78877	0.00529084	0.0234842	HADHBP1	100287928
ENSG00000238015	4.36294	-4.58424	1.49575	-3.06484	0.00217789	0.0110854	RPL23P3	100130630
ENSG00000222455	4.1731	-4.51954	1.55322	-2.90979	0.00361669	0.0171025	RNA5SP296	100873549
ENSG00000276168	2641.17	-4.49829	0.122051	-36.8559	2.35362e-297	4.67451e-294	RN7SL1	6029
ENSG00000205277	13.8217	-4.34429	0.916812	-4.73848	2.15331e-06	2.15104e-05	MUC12	10071
ENSG00000125740	325.006	-4.3375	0.180924	-23.9741	5.1808e-127	2.40819e-124	FOSB	2354
ENSG00000217488	3.67927	-4.32867	1.60247	-2.70126	0.00690781	0.0294525	LOC100421091	100421091
ENSG00000171819	3.5352	-4.26756	1.52882	-2.7914	0.00524804	0.0233226	ANGPTL7	10218
ENSG00000165949	3742.4	-4.18388	0.0589977	-70.916	0	0	IFI27	3429
ENSG00000118785	9.10493	-4.14055	1.04973	-3.9444	8e-05	0.000597116	SPP1	6696
ENSG00000172346	3.18751	-4.11065	1.57543	-2.60922	0.0090749	0.0370371	CSDC2	27254
ENSG00000179564	5.87219	-4.09406	1.26159	-3.24517	0.00117382	0.00645145	LSMEM2	132228
ENSG00000130950	3.01958	-4.02602	1.58735	-2.53632	0.0112025	0.044153	NUTM2F	54754
ENSG00000188373	22.5111	-4.02353	0.650564	-6.18468	6.22276e-10	1.05632e-08	C10orf99	387695
ENSG00000266097	3.00299	-4.02252	1.61293	-2.49392	0.0126341	0.048844	MIR5192	100847087
ENSG00000177575	5.53872	-4.00807	1.28813	-3.11155	0.00186107	0.00967146	CD163	9332
ENSG00000117983	11.0453	-4.00544	0.941041	-4.25639	2.0775e-05	0.000174633	MUC5B	727897
ENSG00000152315	8.23112	-3.98515	1.04007	-3.83163	0.000127296	0.000901176	KCNK13	56659
ENSG00000250420	5.2167	-3.89584	1.29975	-2.99737	0.00272321	0.0133935	AACSP1	729522
ENSG00000164619	4.70349	-3.74258	1.32491	-2.82479	0.00473119	0.0214667	BMPER	168667
ENSG00000120903	9.06674	-3.69089	0.945623	-3.90313	9.49562e-05	0.000693584	CHRNA2	1135
ENSG00000203527	4.19934	-3.56569	1.34196	-2.65708	0.00788212	0.0329445	SCUBE1-AS1	101927447
ENSG00000162267	4.17312	-3.56548	1.4015	-2.54404	0.0109578	0.0433373	ITIH3	3699
ENSG00000187144	6.17114	-3.55266	1.16573	-3.04758	0.00230689	0.0116286	SPATA21	374955
ENSG00000140379	14.4285	-3.54261	0.733743	-4.82814	1.37818e-06	1.43036e-05	BCL2A1	597
ENSG00000104892	4.00932	-3.50676	1.38625	-2.52967	0.0114169	0.0449251	KLC3	147700
ENSG00000233746	4.03645	-3.49433	1.38623	-2.52074	0.0117107	0.0459326	LINC00656	200261
ENSG00000285972	15.9641	-3.49043	0.697781	-5.00219	5.66823e-07	6.24162e-06	CERNA2	642934
ENSG00000215367	19.6175	-3.46488	0.629215	-5.50666	3.65696e-08	4.90144e-07	TMED11P	100379220
ENSG00000227730	3.84799	-3.44155	1.3714	-2.50952	0.0120894	0.0471387	MTND6P5	106480427
ENSG00000106823	7.55466	-3.41185	1.00304	-3.40152	0.000670113	0.00395294	ECM2	1842
ENSG00000274963	16.6426	-3.37053	0.655611	-5.14106	2.73199e-07	3.17309e-06	RN7SL600P	106481086
ENSG00000224114	5.52513	-3.34836	1.20983	-2.76763	0.00564661	0.0248312	RPS14P1	100271063
ENSG00000276231	5.36473	-3.31832	1.13125	-2.93332	0.00335355	0.0160107	PIK3R6	146850
ENSG00000183166	7.01021	-3.28828	1.03352	-3.18164	0.00146446	0.00781649	CALN1	83698
ENSG00000258730	13.7871	-3.24817	0.735261	-4.41771	9.97528e-06	9.02775e-05	ITPK1-AS1	319085
ENSG00000134028	17.0858	-3.24428	0.663336	-4.89085	1.00402e-06	1.06171e-05	ADAMDEC1	27299
ENSG00000228369	5.05562	-3.23729	1.262	-2.56522	0.0103111	0.0412124	TXNDC12-AS1	104355143
ENSG00000049768	5.05019	-3.22062	1.15697	-2.78367	0.00537479	0.0238025	FOXP3	50943
ENSG00000286071	18.2286	-3.20375	0.631781	-5.07098	3.95773e-07	4.49634e-06	LOC105373170	105373170
ENSG00000277452	8.18049	-3.18722	0.940942	-3.38727	0.000705929	0.00412916	RN7SL473P	106479396
ENSG00000125968	971.007	-3.18047	0.0845117	-37.6336	0	0	ID1	3397
ENSG00000160716	26.194	-3.1753	0.506117	-6.27386	3.52209e-10	6.17553e-09	CHRNB2	1141
ENSG00000103522	130.592	-3.17298	0.229432	-13.8297	1.68628e-43	1.54143e-41	IL21R	50615
ENSG00000280080	6.53206	-3.17195	1.02954	-3.08095	0.00206343	0.010592	TBC1D22A-AS1	642757
ENSG00000008323	9.61289	-3.14105	0.887791	-3.53805	0.000403092	0.00252693	PLEKHG6	55200
ENSG00000175513	6.36226	-3.13724	1.03699	-3.02534	0.0024835	0.0123903	TSGA10IP	254187
ENSG00000117318	122.534	-3.13212	0.23275	-13.457	2.79875e-41	2.38845e-39	ID3	3399
ENSG00000108375	7.85502	-3.11758	0.944562	-3.30055	0.000964941	0.00543106	RNF43	54894
ENSG00000204767	4.71876	-3.11503	1.22014	-2.55301	0.0106795	0.0423979	INSYN2B	100131897
ENSG00000170458	18.6552	-3.09423	0.602048	-5.13951	2.7546e-07	3.19596e-06	CD14	929
ENSG00000130592	6.18878	-3.09057	1.02027	-3.02915	0.0024524	0.0122687	LSP1	4046
ENSG00000120129	177.753	-3.0849	0.193583	-15.9357	3.57943e-57	4.59999e-55	DUSP1	1843
ENSG00000196562	39.6878	-3.06809	0.409355	-7.49493	6.63335e-14	1.65055e-12	SULF2	55959
ENSG00000178175	127.932	-3.0639	0.236258	-12.9684	1.84806e-38	1.43682e-36	ZNF366	167465
ENSG00000234362	6.05023	-3.0552	1.05634	-2.89224	0.00382502	0.0179209	LINC01914	101929723
ENSG00000124731	31.5407	-3.04604	0.481753	-6.32282	2.56824e-10	4.57654e-09	TREM1	54210
ENSG00000115523	11.9116	-3.02646	0.757888	-3.99329	6.51628e-05	0.000495514	GNLY	10578
ENSG00000231964	8.90737	-3.01029	0.850453	-3.53963	0.000400687	0.00251258	LOC102724323	102724323
ENSG00000223692	5.89144	-3.00934	1.08611	-2.77074	0.0055929	0.0246198	DIP2A-IT1	100862692
ENSG00000187634	155.237	-2.96806	0.202218	-14.6775	8.98369e-49	9.30174e-47	SAMD11	148398
ENSG00000140459	12.9054	-2.95162	0.733793	-4.02242	5.76024e-05	0.000443269	CYP11A1	1583
ENSG00000164047	12.7229	-2.94174	0.709037	-4.14893	3.34036e-05	0.000269885	CAMP	820
ENSG00000038427	247.806	-2.94136	0.165008	-17.8256	4.47469e-71	7.63739e-69	VCAN	1462
ENSG00000117228	9.90195	-2.94119	0.794211	-3.70328	0.000212827	0.00142802	GBP1	2633
ENSG00000105492	33.8379	-2.93506	0.434094	-6.76135	1.36716e-11	2.82577e-10	SIGLEC6	946
ENSG00000127083	5.54624	-2.90559	1.10025	-2.64085	0.00826977	0.0342372	OMD	4958
ENSG00000070915	5.56919	-2.90224	1.11242	-2.60894	0.00908232	0.0370535	SLC12A3	6559
ENSG00000232564	6.87218	-2.89561	0.952399	-3.04034	0.00236313	0.0118711	MRTFA-AS1	101927257
ENSG00000177606	476.162	-2.86831	0.124823	-22.9791	7.54696e-117	2.84273e-114	JUN	3725
ENSG00000238086	5.35668	-2.85278	1.07224	-2.66058	0.00780054	0.0326895	PPP1R26P1	100418740
ENSG00000177875	5.35059	-2.85134	1.05947	-2.69129	0.00711772	0.0302275	CCDC184	387856
ENSG00000237512	5.36107	-2.83939	1.0926	-2.59874	0.00935673	0.0379815	UNC5B-AS1	728978
ENSG00000173080	46.443	-2.83902	0.363298	-7.81455	5.51586e-15	1.49696e-13	RXFP4	339403
ENSG00000238042	11.8871	-2.83276	0.709757	-3.99117	6.57494e-05	0.00049928	LINC02257	105372950
ENSG00000090104	7.84524	-2.82315	0.895482	-3.15267	0.00161787	0.00855411	RGS1	5996
ENSG00000072694	11.7314	-2.81462	0.723769	-3.88884	0.000100724	0.000731556	FCGR2B	2213
ENSG00000095917	7.86804	-2.81167	0.878723	-3.19973	0.00137557	0.00740562	TPSD1	23430
ENSG00000249274	7.70101	-2.78375	0.872737	-3.18968	0.0014243	0.00763227	PDLIM1P4	100419185
ENSG00000127528	166.172	-2.75079	0.206817	-13.3006	2.29591e-40	1.87159e-38	KLF2	10365
ENSG00000134256	29.0113	-2.74911	0.461756	-5.95359	2.62319e-09	4.08473e-08	CD101	9398
ENSG00000171049	8.73554	-2.73128	0.821241	-3.3258	0.000881659	0.00502258	FPR2	2358
ENSG00000158714	8.68531	-2.72703	0.859389	-3.17322	0.00150756	0.00802721	SLAMF8	56833
ENSG00000012779	377.141	-2.72443	0.1358	-20.0621	1.58374e-89	3.68084e-87	ALOX5	240
ENSG00000125730	931.339	-2.71862	0.0887436	-30.6345	4.24518e-206	4.63722e-203	C3	718
ENSG00000282608	21.8105	-2.69332	0.566967	-4.75039	2.0302e-06	2.03968e-05	ADORA3	140
ENSG00000018280	157.963	-2.67805	0.191428	-13.9898	1.79856e-44	1.67919e-42	SLC11A1	6556
ENSG00000166033	7.17821	-2.67198	0.899867	-2.9693	0.00298476	0.0144987	HTRA1	5654
ENSG00000231389	34.382	-2.64629	0.425555	-6.21844	5.02122e-10	8.63768e-09	HLA-DPA1	3113
ENSG00000261924	16.4334	-2.62598	0.600041	-4.37633	1.20696e-05	0.000107451	LOC400627	400627
ENSG00000010361	18.59	-2.61376	0.556946	-4.69301	2.69208e-06	2.6457e-05	FUZ	80199
ENSG00000169245	13.8996	-2.61166	0.634853	-4.1138	3.89194e-05	0.000310086	CXCL10	3627
ENSG00000086548	113.614	-2.57722	0.23292	-11.0648	1.85786e-28	1.04341e-26	CEACAM6	4680
ENSG00000108846	18.1031	-2.57711	0.59408	-4.33799	1.43791e-05	0.000125555	ABCC3	8714
ENSG00000105612	544.613	-2.56342	0.109675	-23.373	8.04802e-121	3.44755e-118	DNASE2	1777
ENSG00000267795	6.69283	-2.5593	0.992397	-2.5789	0.00991144	0.0398447	SMIM22	440335
ENSG00000163993	13.4162	-2.55044	0.657562	-3.87863	0.000105047	0.000759165	S100P	6286
ENSG00000179388	47.6436	-2.54105	0.353364	-7.19102	6.43102e-13	1.47738e-11	EGR3	1960
ENSG00000165168	304.493	-2.52741	0.138552	-18.2416	2.41157e-74	4.24884e-72	CYBB	1536
ENSG00000161509	15.4355	-2.52327	0.661049	-3.81706	0.00013505	0.000950034	GRIN2C	2905
ENSG00000265666	7.69987	-2.5167	0.868935	-2.8963	0.00377587	0.0177363	RARA-AS1	101929693
ENSG00000204287	216.48	-2.50355	0.162344	-15.4213	1.17762e-53	1.35408e-51	HLA-DRA	3122
ENSG00000186431	14.1043	-2.49208	0.649162	-3.83892	0.000123574	0.000878246	FCAR	2204
ENSG00000175315	7.56761	-2.48356	0.874429	-2.84021	0.00450839	0.0205881	CST6	1474
ENSG00000188039	10.6996	-2.48271	0.72938	-3.40386	0.000664417	0.00392205	NWD1	284434
ENSG00000143333	278.963	-2.48192	0.143726	-17.2683	8.14634e-67	1.25333e-64	RGS16	6004
ENSG00000217512	9.67284	-2.4804	0.811056	-3.05824	0.00222644	0.0112935	LOC100419073	100419073
ENSG00000137959	1269.77	-2.47086	0.0749996	-32.945	4.99446e-238	7.27427e-235	IFI44L	10964
ENSG00000132274	652.65	-2.47058	0.0990457	-24.9438	2.49332e-137	1.39671e-134	TRIM22	10346
ENSG00000153234	247.118	-2.46093	0.151355	-16.2594	1.91751e-59	2.57006e-57	NR4A2	4929
ENSG00000070614	337.605	-2.4451	0.140513	-17.4013	8.0683e-68	1.28663e-65	NDST1	3340
ENSG00000134107	431.013	-2.44202	0.113005	-21.6099	1.44953e-103	4.16683e-101	BHLHE40	8553
ENSG00000134531	11.3813	-2.42818	0.743202	-3.26719	0.00108621	0.0060352	EMP1	2012
ENSG00000251652	10.3826	-2.42545	0.744615	-3.25732	0.00112469	0.00622682	LOC105374344	105374344
ENSG00000122035	290.276	-2.38927	0.151823	-15.7372	8.40579e-56	1.04342e-53	RASL11A	387496
ENSG00000233436	8.04465	-2.35173	0.885981	-2.65437	0.00794559	0.0331526	BTBD18	643376
ENSG00000187678	43.6881	-2.34288	0.363564	-6.44422	1.16199e-10	2.17532e-09	SPRY4	81848
ENSG00000136603	775.09	-2.33859	0.0927463	-25.2149	2.74677e-140	1.76496e-137	SKIL	6498
ENSG00000245864	6.87231	-2.33751	0.928548	-2.51738	0.0118232	0.0462974	MEF2C-AS2	109729137
ENSG00000133246	103.295	-2.33264	0.230531	-10.1186	4.57047e-24	2.10656e-22	PRAM1	84106
ENSG00000131097	15.7435	-2.32928	0.58152	-4.0055	6.18859e-05	0.000473065	HIGD1B	51751
ENSG00000184557	184.774	-2.32039	0.173826	-13.349	1.20115e-40	9.97776e-39	SOCS3	9021
ENSG00000228264	9.67368	-2.31716	0.78992	-2.93341	0.00335263	0.0160098	PSMD8P1	100422411
ENSG00000262223	11.5665	-2.29999	0.700397	-3.28383	0.00102405	0.00571747	LOC100130370	100130370
ENSG00000151948	12.6049	-2.2982	0.668387	-3.43843	0.000585097	0.00351364	GLT1D1	144423
ENSG00000088053	20.2509	-2.29578	0.512512	-4.47946	7.48308e-06	6.90092e-05	GP6	51206
ENSG00000243979	10.533	-2.29187	0.713106	-3.21393	0.00130931	0.00710672	LOC100128548	100128548
ENSG00000143341	9.51309	-2.27238	0.802137	-2.83291	0.00461262	0.0210019	HMCN1	83872
ENSG00000135636	6.5145	-2.24128	0.893098	-2.50956	0.0120882	0.0471387	DYSF	8291
ENSG00000183023	290.961	-2.23469	0.138166	-16.1739	7.70888e-59	1.02693e-56	SLC8A1	6546
ENSG00000204420	16.7423	-2.2338	0.55542	-4.02182	5.77513e-05	0.000444258	MPIG6B	80739
ENSG00000139626	135.364	-2.22987	0.196466	-11.3499	7.42738e-30	4.36199e-28	ITGB7	3695
ENSG00000105131	13.7292	-2.21221	0.620234	-3.56673	0.000361459	0.00228826	EPHX3	79852
ENSG00000226791	32.9596	-2.21176	0.409931	-5.39546	6.83481e-08	8.71179e-07	LINC02611	101927070
ENSG00000169218	29.5195	-2.2112	0.45452	-4.86491	1.14507e-06	1.20271e-05	RSPO1	284654
ENSG00000214300	9.24036	-2.20762	0.82165	-2.68682	0.00721364	0.0305656	SPDYE3	441272
ENSG00000180316	69.3691	-2.20296	0.274471	-8.02622	1.00519e-15	2.82995e-14	PNPLA1	285848
ENSG00000169442	18.2386	-2.19987	0.539842	-4.07503	4.60088e-05	0.000361177	CD52	1043
ENSG00000115155	26.2047	-2.19018	0.467332	-4.68657	2.77817e-06	2.72295e-05	OTOF	9381
ENSG00000261528	13.3749	-2.16596	0.64316	-3.36768	0.000758026	0.0044009	CCNYL7	100419017
ENSG00000243544	8.89476	-2.15863	0.785382	-2.74851	0.00598675	0.0260595	RN7SL172P	106480967
ENSG00000086570	16.0245	-2.15567	0.620013	-3.47681	0.000507425	0.00310437	FAT2	2196
ENSG00000187848	17.7002	-2.14859	0.542863	-3.95789	7.56133e-05	0.000567087	P2RX2	22953
ENSG00000172236	19.3547	-2.14306	0.533524	-4.01679	5.89959e-05	0.000453034	TPSAB1	7177
ENSG00000042062	14.0713	-2.14294	0.627543	-3.41481	0.000638273	0.00379129	RIPOR3	140876
ENSG00000074416	117.435	-2.14278	0.225196	-9.51518	1.81391e-21	7.31153e-20	MGLL	11343
ENSG00000262833	16.6972	-2.1367	0.57333	-3.72682	0.000193909	0.00131278	LOC101928855	101928855
ENSG00000135185	74.8416	-2.13583	0.265089	-8.05703	7.81718e-16	2.21795e-14	TMEM243	79161
ENSG00000199697	20.877	-2.12116	0.496419	-4.27292	1.92926e-05	0.000163875	RNU6-446P	106481319
ENSG00000170915	1924.57	-2.11895	0.054914	-38.5867	0	0	PAQR8	85315
ENSG00000166963	24.445	-2.11816	0.45823	-4.62247	3.79193e-06	3.64463e-05	MAP1A	4130
ENSG00000102359	26.771	-2.10634	0.435834	-4.8329	1.34558e-06	1.39985e-05	SRPX2	27286
ENSG00000266850	12.8851	-2.09735	0.640834	-3.27285	0.00106468	0.00593068	LOC101927571	101927571
ENSG00000168081	18.1039	-2.09314	0.546078	-3.83304	0.00012657	0.000896623	PNOC	5368
ENSG00000158473	582.618	-2.09255	0.10393	-20.1343	3.69863e-90	8.78303e-88	CD1D	912
ENSG00000168421	22.0344	-2.07876	0.489115	-4.25005	2.13722e-05	0.000178759	RHOH	399
ENSG00000226180	9.32063	-2.07736	0.795764	-2.61052	0.00904036	0.0369306	LOC100129215	100129215
ENSG00000257017	100.439	-2.07153	0.243996	-8.49001	2.06622e-17	6.56115e-16	HP	3240
ENSG00000169403	100.919	-2.069	0.225622	-9.1702	4.72142e-20	1.76928e-18	PTAFR	5724
ENSG00000177989	267.254	-2.06538	0.148784	-13.8817	8.17329e-44	7.56618e-42	ODF3B	440836
ENSG00000099834	51.2604	-2.05633	0.33562	-6.12696	8.95714e-10	1.49379e-08	CDHR5	53841
ENSG00000162746	8.3822	-2.05014	0.774934	-2.64556	0.0081555	0.0338861	FCRLB	127943
ENSG00000161921	15.9022	-2.04864	0.564472	-3.6293	0.000284193	0.00184675	CXCL16	58191
ENSG00000225492	13.2182	-2.03091	0.637825	-3.18412	0.00145196	0.00775765	GBP1P1	400759
ENSG00000099985	49.3825	-2.0215	0.332249	-6.0843	1.17002e-09	1.91328e-08	OSM	5008
ENSG00000120262	39.4438	-2.01886	0.358286	-5.63477	1.75287e-08	2.4454e-07	CCDC170	80129
ENSG00000142405	35.2882	-2.01496	0.386516	-5.21313	1.85682e-07	2.21551e-06	NLRP12	91662
ENSG00000260442	9.8371	-2.01314	0.724701	-2.77789	0.00547128	0.0241672	ATP2A1-AS1	100289092
ENSG00000101665	811.651	-2.01117	0.0797691	-25.2124	2.92952e-140	1.82861e-137	SMAD7	4092
ENSG00000082397	35.1786	-2.00604	0.392831	-5.10663	3.2795e-07	3.761e-06	EPB41L3	23136
ENSG00000268758	179.459	-1.99422	0.175151	-11.3857	4.92545e-30	2.92408e-28	ADGRE4P	326342
ENSG00000137965	774.607	-1.98684	0.0896814	-22.1545	9.44472e-109	2.86582e-106	IFI44	10561
ENSG00000197253	42.8225	-1.98145	0.350424	-5.65443	1.56365e-08	2.19403e-07	TPSB2	64499
ENSG00000175084	8.84675	-1.9807	0.738891	-2.68065	0.00734804	0.0310688	DES	1674
ENSG00000108679	2395.6	-1.97775	0.0508739	-38.8754	0	0	LGALS3BP	3959
ENSG00000245148	31.3082	-1.9684	0.414988	-4.74327	2.10293e-06	2.10457e-05	ARAP1-AS2	100506020
ENSG00000071909	18.4203	-1.96766	0.547296	-3.59523	0.0003241	0.00207886	MYO3B	140469
ENSG00000137819	76.0406	-1.96552	0.279908	-7.02203	2.1867e-12	4.82068e-11	PAQR5	54852
ENSG00000180846	12.8283	-1.96389	0.700472	-2.80366	0.00505261	0.0226569	CSNK1G2-AS1	255193
ENSG00000027869	262.533	-1.95597	0.14232	-13.7435	5.57467e-43	5.03263e-41	SH2D2A	9047
ENSG00000122877	9.58813	-1.95475	0.773379	-2.52754	0.0114864	0.0451498	EGR2	1959
ENSG00000196189	829.091	-1.9506	0.079107	-24.6578	3.03579e-134	1.61763e-131	SEMA4A	64218
ENSG00000287299	13.3739	-1.94002	0.677566	-2.86323	0.0041935	0.0193608	LOC101927741	101927741
ENSG00000106809	14.8562	-1.93278	0.57843	-3.34142	0.000833513	0.00478826	OGN	4969
ENSG00000041353	36.12	-1.93267	0.368392	-5.24622	1.55253e-07	1.87601e-06	RAB27B	5874
ENSG00000005059	8.51264	-1.90484	0.753704	-2.5273	0.0114943	0.0451648	MCUB	55013
ENSG00000118898	23.1864	-1.89797	0.521031	-3.64272	0.000269768	0.00176192	PPL	5493
ENSG00000179583	143.451	-1.88554	0.203364	-9.27173	1.83157e-20	7.04477e-19	CIITA	4261
ENSG00000168685	113.877	-1.8841	0.212334	-8.87326	7.10383e-19	2.47919e-17	IL7R	3575
ENSG00000253199	9.83655	-1.8785	0.733821	-2.55989	0.0104704	0.0416814	LINC02153	286114
ENSG00000092850	9.82141	-1.87785	0.744026	-2.52391	0.0116059	0.0455541	TEKT2	27285
ENSG00000204131	398.206	-1.87696	0.11032	-17.0138	6.48466e-65	9.4447e-63	NHSL2	340527
ENSG00000137936	99.201	-1.87661	0.231776	-8.09665	5.64922e-16	1.61754e-14	BCAR3	8412
ENSG00000163435	9.84654	-1.87289	0.696768	-2.68797	0.00718884	0.0304842	ELF3	1999
ENSG00000088827	2711.13	-1.85159	0.0527214	-35.1203	3.30187e-270	6.01133e-267	SIGLEC1	6614
ENSG00000042980	24.773	-1.84964	0.445212	-4.15452	3.25967e-05	0.000264049	ADAM28	10863
ENSG00000122224	32.3175	-1.84728	0.403064	-4.5831	4.5813e-06	4.36302e-05	LY9	4063
ENSG00000169181	98.511	-1.84049	0.230005	-8.00196	1.22454e-15	3.4298e-14	GSG1L	146395
ENSG00000064225	334.475	-1.83075	0.128538	-14.2429	4.96282e-46	4.81879e-44	ST3GAL6	10402
ENSG00000114315	84.131	-1.82352	0.24501	-7.44262	9.87055e-14	2.41751e-12	HES1	3280
ENSG00000104972	30.2608	-1.81737	0.400993	-4.53219	5.83764e-06	5.48066e-05	LILRB1	10859
ENSG00000141519	53.9836	-1.7953	0.29961	-5.99213	2.07105e-09	3.28347e-08	CCDC40	55036
ENSG00000135914	11.7339	-1.79401	0.658235	-2.72549	0.00642056	0.0276558	HTR2B	3357
ENSG00000106236	111.109	-1.79067	0.22969	-7.79603	6.38869e-15	1.72313e-13	NPTX2	4885
ENSG00000155090	816.572	-1.78582	0.0811327	-22.0111	2.25347e-107	6.56419e-105	KLF10	7071
ENSG00000027644	16.5466	-1.77335	0.552816	-3.20785	0.0013373	0.00723528	INSRR	3645
ENSG00000186648	21.6163	-1.76938	0.505689	-3.49895	0.000467091	0.0028802	CARMIL3	90668
ENSG00000164484	18.7417	-1.76929	0.531491	-3.32893	0.000871809	0.00497295	TMEM200A	114801
ENSG00000178531	12.8271	-1.76372	0.706259	-2.49727	0.0125155	0.0484627	CTXN1	404217
ENSG00000248791	21.3951	-1.75663	0.474196	-3.70445	0.000211854	0.00142311	LOC100422687	100422687
ENSG00000115009	11.3273	-1.75481	0.699311	-2.50935	0.0120955	0.0471454	CCL20	6364
ENSG00000010030	44.7741	-1.7544	0.352776	-4.97311	6.58866e-07	7.17202e-06	ETV7	51513
ENSG00000138646	414.926	-1.75415	0.116081	-15.1114	1.36168e-51	1.49491e-49	HERC5	51191
ENSG00000180720	11.3599	-1.75264	0.656862	-2.66821	0.00762567	0.0320751	CHRM4	1132
ENSG00000107719	786.029	-1.74807	0.0872409	-20.0372	2.60891e-89	5.99967e-87	PALD1	27143
ENSG00000128283	23.3641	-1.74569	0.457733	-3.81377	0.000136863	0.00096205	CDC42EP1	11135
ENSG00000090382	2076.77	-1.73269	0.0540193	-32.0754	9.71603e-226	1.17926e-222	LYZ	4069
ENSG00000099282	145.662	-1.73169	0.184515	-9.38509	6.28614e-21	2.47894e-19	TSPAN15	23555
ENSG00000197208	95.7537	-1.7289	0.232629	-7.43199	1.06977e-13	2.59681e-12	SLC22A4	6583
ENSG00000157601	1878.28	-1.72657	0.053749	-32.1227	2.12243e-226	2.72757e-223	MX1	4599
ENSG00000149131	71.4692	-1.72549	0.263642	-6.54484	5.95588e-11	1.14239e-09	SERPING1	710
ENSG00000182583	11.8369	-1.72238	0.647568	-2.65977	0.00781936	0.0327385	VCX	26609
ENSG00000166503	32.0916	-1.71443	0.386481	-4.43599	9.16497e-06	8.33932e-05	HDGFL3	50810
ENSG00000090530	11.856	-1.7099	0.629684	-2.7155	0.00661767	0.0283737	P3H2	55214
ENSG00000124721	47.9521	-1.70615	0.312924	-5.45228	4.9727e-08	6.50531e-07	DNAH8	1769
ENSG00000115165	37.4118	-1.69979	0.351177	-4.84026	1.29668e-06	1.35349e-05	CYTIP	9595
ENSG00000136235	323.848	-1.69958	0.123992	-13.7072	9.19936e-43	8.2032e-41	GPNMB	10457
ENSG00000171246	669.426	-1.69934	0.0864419	-19.6588	4.86517e-86	1.05237e-83	NPTX1	4884
ENSG00000214353	13.7208	-1.68474	0.602321	-2.79708	0.00515667	0.023029	VAC14-AS1	100130894
ENSG00000105352	23.1731	-1.67056	0.491159	-3.40126	0.000670755	0.00395519	CEACAM4	1089
ENSG00000118515	87.8165	-1.66723	0.229906	-7.2518	4.1127e-13	9.63025e-12	SGK1	6446
ENSG00000167703	238.618	-1.66697	0.145066	-11.4911	1.46297e-30	8.90291e-29	SLC43A2	124935
ENSG00000070831	52.8943	-1.66298	0.319278	-5.20857	1.90298e-07	2.26516e-06	CDC42	998
ENSG00000087245	335.288	-1.66078	0.121539	-13.6646	1.65271e-42	1.46775e-40	MMP2	4313
ENSG00000130487	23.5993	-1.6482	0.496766	-3.31786	0.000907112	0.00514745	KLHDC7B	113730
ENSG00000161643	54.4267	-1.64103	0.294425	-5.57367	2.49424e-08	3.41213e-07	SIGLEC16	400709
ENSG00000136826	286.429	-1.63812	0.13876	-11.8054	3.65839e-32	2.35073e-30	KLF4	9314
ENSG00000204291	89.0463	-1.63609	0.24041	-6.8054	1.00767e-11	2.10867e-10	COL15A1	1306
ENSG00000126709	5089.86	-1.62997	0.0379456	-42.9554	0	0	IFI6	2537
ENSG00000063015	33.261	-1.62333	0.379401	-4.27866	1.88024e-05	0.000160209	SEZ6	124925
ENSG00000125538	37.9289	-1.61748	0.362599	-4.46081	8.1652e-06	7.48888e-05	IL1B	3553
ENSG00000184956	41.062	-1.61571	0.357487	-4.51964	6.19451e-06	5.79826e-05	MUC6	4588
ENSG00000163710	102.698	-1.61494	0.220056	-7.33877	2.15566e-13	5.10788e-12	PCOLCE2	26577
ENSG00000133106	544.845	-1.61334	0.0958718	-16.8281	1.51944e-63	2.16962e-61	EPSTI1	94240
ENSG00000169429	101.714	-1.60893	0.212813	-7.56028	4.02193e-14	1.02052e-12	CXCL8	3576
ENSG00000142089	4458.67	-1.601	0.0422764	-37.8697	0	0	IFITM3	10410
ENSG00000232729	15.8983	-1.6006	0.574259	-2.78725	0.00531577	0.02359	GTF2I-AS1	101926943
ENSG00000238243	18.3663	-1.59885	0.508604	-3.14361	0.00166878	0.0087956	OR2W3	343171
ENSG00000060656	272.25	-1.59785	0.133354	-11.982	4.41644e-33	2.89748e-31	PTPRU	10076
ENSG00000059804	33.579	-1.59653	0.399343	-3.9979	6.39072e-05	0.000486305	SLC2A3	6515
ENSG00000101871	45.9866	-1.59653	0.32463	-4.918	8.74307e-07	9.35406e-06	MID1	4281
ENSG00000106003	60.6336	-1.59551	0.325176	-4.9066	9.26698e-07	9.86776e-06	LFNG	3955
ENSG00000198003	24.8003	-1.59113	0.462669	-3.43902	0.000583822	0.00350887	ODAD3	115948
ENSG00000104951	87.838	-1.5871	0.278837	-5.69187	1.25659e-08	1.78149e-07	IL4I1	259307
ENSG00000268388	35.9309	-1.58607	0.372823	-4.25421	2.09793e-05	0.000176147	FENDRR	400550
ENSG00000025708	565.001	-1.58237	0.0914585	-17.3015	4.58612e-67	7.15665e-65	TYMP	1890
ENSG00000268500	63.7507	-1.58002	0.271991	-5.80908	6.28176e-09	9.30425e-08	SIGLEC5	8778
ENSG00000197249	55.716	-1.57745	0.291399	-5.41338	6.18455e-08	7.94787e-07	SERPINA1	5265
ENSG00000169291	33.7163	-1.5774	0.368697	-4.27832	1.88308e-05	0.000160388	SHE	126669
ENSG00000132718	43.583	-1.57726	0.32721	-4.82034	1.43311e-06	1.48315e-05	SYT11	23208
ENSG00000111275	1774.03	-1.57212	0.0557476	-28.2006	5.74592e-175	4.82812e-172	ALDH2	217
ENSG00000134326	1310.85	-1.57175	0.0639073	-24.5942	1.45661e-133	7.57678e-131	CMPK2	129607
ENSG00000071246	372.617	-1.56278	0.11399	-13.7097	8.8773e-43	7.94846e-41	VASH1	22846
ENSG00000178404	21.1728	-1.5592	0.470054	-3.31706	0.000909715	0.00515954	CEP295NL	100653515
ENSG00000054690	1483.91	-1.55398	0.0674941	-23.024	2.68123e-117	1.06503e-114	PLEKHH1	57475
ENSG00000288811	12.1883	-1.552	0.605357	-2.56378	0.0103538	0.0413452	FAM247A	105372935
ENSG00000076662	14.6591	-1.55108	0.575711	-2.69419	0.0070559	0.0299961	ICAM3	3385
ENSG00000163827	15.9827	-1.54851	0.563433	-2.74835	0.00598968	0.026067	LRRC2	79442
ENSG00000171877	18.4994	-1.54665	0.498845	-3.10046	0.00193218	0.0100076	FRMD5	84978
ENSG00000182985	14.6893	-1.54152	0.569093	-2.70873	0.00675414	0.0288593	CADM1	23705
ENSG00000235328	34.3594	-1.54145	0.367822	-4.19075	2.78036e-05	0.000227927	RPL31P62	100271482
ENSG00000143382	929.937	-1.53879	0.0742049	-20.7371	1.60429e-95	4.02862e-93	ADAMTSL4	54507
ENSG00000178015	37.8009	-1.52593	0.357994	-4.26246	2.02189e-05	0.000170418	GPR150	285601
ENSG00000105639	12.0121	-1.52502	0.611235	-2.49498	0.0125963	0.0487235	JAK3	3718
ENSG00000118298	38.566	-1.52319	0.358265	-4.25157	2.12277e-05	0.000177687	CA14	23632
ENSG00000152217	37.1992	-1.52261	0.35415	-4.29934	1.71311e-05	0.00014729	SETBP1	26040
ENSG00000235138	50.5586	-1.51959	0.338414	-4.49032	7.11157e-06	6.59171e-05	LOC100130548	100130548
ENSG00000059377	122.083	-1.51947	0.199749	-7.60691	2.80728e-14	7.24948e-13	TBXAS1	6916
ENSG00000178623	71.7423	-1.51684	0.260117	-5.83139	5.49681e-09	8.21401e-08	GPR35	2859
ENSG00000159374	15.6892	-1.51208	0.531409	-2.84541	0.00443538	0.02033	M1AP	130951
ENSG00000197747	778.514	-1.509	0.0809127	-18.6497	1.26913e-77	2.32998e-75	S100A10	6281
ENSG00000157064	36.8878	-1.50428	0.35827	-4.19874	2.68409e-05	0.000220781	NMNAT2	23057
ENSG00000069399	101.19	-1.50014	0.232907	-6.44094	1.18739e-10	2.21906e-09	BCL3	602
ENSG00000139269	21.1463	-1.49939	0.469544	-3.19328	0.00140667	0.00755469	INHBE	83729
ENSG00000111490	47.8278	-1.49513	0.311342	-4.80219	1.56941e-06	1.61578e-05	TBC1D30	23329
ENSG00000266976	6004.43	-1.4938	0.0351463	-42.5025	0	0	LOC102724908	102724908
ENSG00000122122	607.636	-1.49373	0.0937886	-15.9265	4.14616e-57	5.29714e-55	SASH3	54440
ENSG00000135114	274.674	-1.49367	0.130174	-11.4744	1.77379e-30	1.07644e-28	OASL	8638
ENSG00000095383	194.506	-1.48964	0.159716	-9.32676	1.09154e-20	4.23568e-19	TBC1D2	55357
ENSG00000106991	2665.3	-1.47615	0.05433	-27.1701	1.46656e-162	1.10482e-159	ENG	2022
ENSG00000147166	30.2297	-1.47388	0.387736	-3.80125	0.000143965	0.00100628	ITGB1BP2	26548
ENSG00000105374	134.645	-1.47355	0.207159	-7.11316	1.13417e-12	2.54659e-11	NKG7	4818
ENSG00000167614	25.6719	-1.47229	0.470887	-3.12664	0.00176815	0.00925461	TTYH1	57348
ENSG00000031081	109.321	-1.46689	0.219066	-6.69613	2.14007e-11	4.32508e-10	ARHGAP31	57514
ENSG00000158715	144.454	-1.46628	0.189978	-7.71818	1.18003e-14	3.1401e-13	SLC45A3	85414
ENSG00000090659	115.427	-1.46585	0.20996	-6.98156	2.91912e-12	6.3774e-11	CD209	30835
ENSG00000180096	19.0838	-1.46504	0.508375	-2.88182	0.00395389	0.0184024	SEPTIN1	1731
ENSG00000198400	42.7	-1.45826	0.3286	-4.43781	9.08775e-06	8.28286e-05	NTRK1	4914
ENSG00000287736	17.0086	-1.45558	0.528377	-2.75481	0.00587266	0.0256549	PTCSC1	100302522
ENSG00000119138	319.96	-1.45209	0.13279	-10.9352	7.82233e-28	4.23006e-26	KLF9	687
ENSG00000088387	46.194	-1.45056	0.320985	-4.51911	6.21015e-06	5.81041e-05	DOCK9	23348
ENSG00000185040	18.2247	-1.44701	0.512715	-2.82226	0.00476867	0.0215945	SPDYE16	102723555
ENSG00000178860	51.5195	-1.44449	0.30646	-4.71346	2.43544e-06	2.41302e-05	MSC	9242
ENSG00000185669	82.1179	-1.43931	0.242927	-5.92488	3.12527e-09	4.81168e-08	SNAI3	333929
ENSG00000099998	14.5465	-1.43849	0.574167	-2.50536	0.0122328	0.0475617	GGT5	2687
ENSG00000120738	1527.51	-1.43449	0.068714	-20.8762	8.80681e-97	2.2905e-94	EGR1	1958
ENSG00000101000	126.06	-1.43432	0.190478	-7.53013	5.06891e-14	1.27728e-12	PROCR	10544
ENSG00000136404	15.6942	-1.43415	0.53434	-2.68397	0.00727542	0.0307916	TM6SF1	53346
ENSG00000158246	15.012	-1.43054	0.569218	-2.51316	0.0119654	0.04673	TENT5B	115572
ENSG00000179715	69.7128	-1.42801	0.282829	-5.04903	4.44067e-07	4.98794e-06	PCED1B	91523
ENSG00000137198	36.7647	-1.42731	0.37123	-3.84482	0.000120642	0.000859526	GMPR	2766
ENSG00000134198	22.8187	-1.42667	0.447129	-3.19073	0.00141913	0.00761016	TSPAN2	10100
ENSG00000182376	18.044	-1.42299	0.50717	-2.80574	0.00502014	0.0225344	LOC339059	339059
ENSG00000115648	245.269	-1.41757	0.143203	-9.89903	4.20321e-23	1.8256e-21	MLPH	79083
ENSG00000171812	417.28	-1.41741	0.11585	-12.2349	2.02277e-34	1.38531e-32	COL8A2	1296
ENSG00000169994	211.774	-1.4174	0.153028	-9.2624	1.99883e-20	7.66114e-19	MYO7B	4648
ENSG00000171992	166.424	-1.41676	0.167587	-8.45391	2.817e-17	8.85509e-16	SYNPO	11346
ENSG00000258667	28.0694	-1.41585	0.419467	-3.37535	0.000737219	0.00429151	HIF1A-AS3	105370526
ENSG00000240322	18.505	-1.41449	0.500432	-2.82654	0.00470544	0.0213543	RN7SL481P	106481054
ENSG00000127951	23.8837	-1.41443	0.457483	-3.09176	0.00198974	0.0102664	FGL2	10875
ENSG00000182950	15.9718	-1.40734	0.548457	-2.566	0.0102879	0.0411572	ODF3L1	161753
ENSG00000183019	632.899	-1.40635	0.0900122	-15.624	4.99593e-55	5.99704e-53	MCEMP1	199675
ENSG00000067082	662.926	-1.40469	0.0899974	-15.6081	6.41386e-55	7.61542e-53	KLF6	1316
ENSG00000148082	16.0052	-1.40272	0.524479	-2.6745	0.00748415	0.0315345	SHC3	53358
ENSG00000118257	15.988	-1.40263	0.530275	-2.6451	0.00816664	0.0339131	NRP2	8828
ENSG00000197714	113.801	-1.39974	0.213879	-6.54455	5.96744e-11	1.1436e-09	ZNF460	10794
ENSG00000181458	324.67	-1.39698	0.126747	-11.0218	3.00021e-28	1.66783e-26	TMEM45A	55076
ENSG00000162772	81.0582	-1.39479	0.241869	-5.76671	8.08346e-09	1.18048e-07	ATF3	467
ENSG00000100036	23.6825	-1.39345	0.459811	-3.03048	0.00244165	0.012229	SLC35E4	339665
ENSG00000182183	96.1769	-1.38786	0.229192	-6.05545	1.40029e-09	2.27113e-08	SHISAL2A	348378
ENSG00000168502	111.56	-1.38525	0.215067	-6.44101	1.1868e-10	2.21906e-09	MTCL1	23255
ENSG00000161640	37.7042	-1.38466	0.344234	-4.02245	5.7596e-05	0.000443269	SIGLEC11	114132
ENSG00000164023	32.7863	-1.38243	0.385468	-3.58638	0.000335305	0.00214006	SGMS2	166929
ENSG00000277258	49.3897	-1.3817	0.303668	-4.55005	5.36329e-06	5.05257e-05	PCGF2	7703
ENSG00000103241	326.759	-1.38158	0.122922	-11.2395	2.6086e-29	1.51973e-27	FOXF1	2294
ENSG00000156587	622.743	-1.38063	0.0884289	-15.6129	5.94915e-55	7.10224e-53	UBE2L6	9246
ENSG00000184384	37.5228	-1.38018	0.346397	-3.98439	6.76537e-05	0.000512849	MAML2	84441
ENSG00000137642	2432.55	-1.37999	0.0495514	-27.8497	1.08733e-170	8.79808e-168	SORL1	6653
ENSG00000063127	15.8834	-1.37489	0.541128	-2.54078	0.0110604	0.0436642	SLC6A16	28968
ENSG00000163235	21.06	-1.36971	0.472679	-2.89776	0.00375833	0.0176729	TGFA	7039
ENSG00000251158	46.2196	-1.36971	0.315325	-4.3438	1.4004e-05	0.000122771	LOC728506	728506
ENSG00000128284	33.8594	-1.36909	0.369781	-3.70242	0.000213549	0.00143154	APOL3	80833
ENSG00000185885	320.114	-1.36782	0.145963	-9.371	7.18454e-21	2.81796e-19	IFITM1	8519
ENSG00000172183	85.6224	-1.36618	0.242731	-5.62836	1.81929e-08	2.53321e-07	ISG20	3669
ENSG00000204103	77.9319	-1.36482	0.245105	-5.56831	2.57222e-08	3.50563e-07	MAFB	9935
ENSG00000142182	18.6731	-1.36423	0.49711	-2.74433	0.00606354	0.026357	DNMT3L	29947
ENSG00000184979	575.658	-1.35722	0.0978768	-13.8666	1.00931e-43	9.304e-42	USP18	11274
ENSG00000149534	28.3835	-1.3569	0.436082	-3.11156	0.001861	0.00967146	MS4A2	2206
ENSG00000250138	129.699	-1.3508	0.208653	-6.4739	9.55082e-11	1.79722e-09	LOC728488	728488
ENSG00000142303	79.9519	-1.35071	0.238848	-5.6551	1.55757e-08	2.18691e-07	ADAMTS10	81794
ENSG00000179846	34.6306	-1.35015	0.386508	-3.49319	0.000477287	0.00293644	NKPD1	284353
ENSG00000182578	1148.77	-1.34991	0.0653735	-20.6492	9.93448e-95	2.46635e-92	CSF1R	1436
ENSG00000188582	18.4769	-1.34889	0.502704	-2.68327	0.00729055	0.0308496	PAQR9	344838
ENSG00000276085	88.4605	-1.34867	0.232855	-5.79189	6.95994e-09	1.026e-07	CCL3L1	6349
ENSG00000186188	42.2286	-1.34495	0.344089	-3.90872	9.27852e-05	0.000679316	FFAR4	338557
ENSG00000180509	18.5303	-1.34053	0.523294	-2.56172	0.0104154	0.0415173	KCNE1	3753
ENSG00000161911	61.5714	-1.33768	0.269583	-4.96204	6.97552e-07	7.55924e-06	TREML1	340205
ENSG00000188152	33.1784	-1.33061	0.390105	-3.41091	0.000647474	0.00383447	NUTM2G	441457
ENSG00000111331	3966.07	-1.33003	0.0387595	-34.3149	4.70265e-258	7.33849e-255	OAS3	4940
ENSG00000225032	72.6379	-1.32638	0.266084	-4.9848	6.20267e-07	6.77549e-06	LOC102723566	102723566
ENSG00000138316	30.8667	-1.32218	0.386229	-3.4233	0.000618665	0.00368987	ADAMTS14	140766
ENSG00000227191	141.706	-1.31725	0.17893	-7.36182	1.81425e-13	4.33653e-12	TRGC2	6967
ENSG00000178127	23.296	-1.31414	0.453754	-2.89616	0.00377765	0.0177399	NDUFV2	4729
ENSG00000235750	99.9287	-1.31126	0.232668	-5.63573	1.74314e-08	2.43337e-07	KIAA0040	9674
ENSG00000135749	174.31	-1.30726	0.170469	-7.66861	1.73867e-14	4.57646e-13	PCNX2	80003
ENSG00000197122	347.878	-1.30393	0.119721	-10.8914	1.26609e-27	6.76293e-26	SRC	6714
ENSG00000115414	54.0484	-1.29649	0.295577	-4.38631	1.15292e-05	0.000103186	FN1	2335
ENSG00000119669	269.922	-1.29481	0.129952	-9.96381	2.19488e-23	9.66765e-22	IRF2BPL	64207
ENSG00000187608	1790.21	-1.29256	0.0573452	-22.5399	1.68592e-112	5.75504e-110	ISG15	9636
ENSG00000279141	111.177	-1.29081	0.212451	-6.07579	1.23379e-09	2.01154e-08	LINC01451	401561
ENSG00000100906	825.644	-1.28784	0.0776003	-16.5958	7.47387e-62	1.05343e-59	NFKBIA	4792
ENSG00000146904	69.4596	-1.28665	0.260384	-4.94136	7.75813e-07	8.36584e-06	EPHA1	2041
ENSG00000198870	26.3858	-1.2849	0.412534	-3.11464	0.00184169	0.00958441	STKLD1	169436
ENSG00000288869	73.8523	-1.28411	0.251865	-5.09839	3.42554e-07	3.92026e-06	LOC107985770	107985770
ENSG00000109089	80.41	-1.28131	0.245558	-5.21796	1.80906e-07	2.16089e-06	CDR2L	30850
ENSG00000103257	1908.73	-1.27815	0.0536723	-23.8139	2.39805e-125	1.06919e-122	SLC7A5	8140
ENSG00000198785	54.1735	-1.2773	0.287868	-4.4371	9.11778e-06	8.3033e-05	GRIN3A	116443
ENSG00000161133	43.9884	-1.27616	0.337032	-3.78648	0.000152796	0.00105939	USP41	373856
ENSG00000111846	21.1682	-1.27468	0.473397	-2.69263	0.00708903	0.0301194	GCNT2	2651
ENSG00000103154	74.0638	-1.27334	0.261943	-4.86113	1.16716e-06	1.22532e-05	NECAB2	54550
ENSG00000157388	19.0239	-1.27278	0.505037	-2.52018	0.0117296	0.0459985	CACNA1D	776
ENSG00000221676	21.2389	-1.26833	0.482305	-2.62972	0.0085454	0.0352103	RNU6ATAC	100151684
ENSG00000146192	440.234	-1.25782	0.106374	-11.8245	2.91772e-32	1.88034e-30	FGD2	221472
ENSG00000117115	107.427	-1.25309	0.232752	-5.38383	7.29187e-08	9.27273e-07	PADI2	11240
ENSG00000188897	25.2854	-1.25179	0.432091	-2.89706	0.00376678	0.017705	LOC400499	400499
ENSG00000198133	1047.49	-1.24218	0.0708052	-17.5436	6.65274e-69	1.08464e-66	TMEM229B	161145
ENSG00000176472	39.2737	-1.24083	0.365074	-3.39884	0.000676713	0.00398602	ZNF575	284346
ENSG00000184588	131.14	-1.24015	0.213014	-5.82192	5.81743e-09	8.65758e-08	PDE4B	5142
ENSG00000123405	96.364	-1.23994	0.21712	-5.71085	1.12414e-08	1.61043e-07	NFE2	4778
ENSG00000082512	19.2145	-1.23861	0.494005	-2.50728	0.0121666	0.0473634	TRAF5	7188
ENSG00000119922	520.877	-1.23846	0.112949	-10.9648	5.64361e-28	3.09789e-26	IFIT2	3433
ENSG00000026025	1671.22	-1.23771	0.0550145	-22.4978	4.35792e-112	1.42101e-109	VIM	7431
ENSG00000157514	546.329	-1.23525	0.0972124	-12.7067	5.42846e-37	4.03386e-35	TSC22D3	1831
ENSG00000146072	345.459	-1.23239	0.114545	-10.759	5.37385e-27	2.77547e-25	TNFRSF21	27242
ENSG00000248323	22.3572	-1.22867	0.442156	-2.77882	0.00545561	0.0241175	LUCAT1	100505994
ENSG00000116701	464.45	-1.22864	0.0994395	-12.3556	4.54243e-35	3.18072e-33	NCF2	4688
ENSG00000100292	133.354	-1.22756	0.185351	-6.62288	3.52266e-11	6.95209e-10	HMOX1	3162
ENSG00000160932	3995.07	-1.22557	0.0479984	-25.5335	8.37648e-144	5.54548e-141	LY6E	4061
ENSG00000053524	47.8414	-1.22488	0.301392	-4.0641	4.8219e-05	0.000376498	MCF2L2	23101
ENSG00000172349	97.075	-1.22423	0.229217	-5.34091	9.24795e-08	1.15982e-06	IL16	3603
ENSG00000269235	29.3762	-1.22346	0.397463	-3.07817	0.00208279	0.0106714	ZNF350-AS1	101669766
ENSG00000152104	258.005	-1.22339	0.13817	-8.85421	8.42761e-19	2.92715e-17	PTPN14	5784
ENSG00000141480	323.548	-1.22147	0.130336	-9.3717	7.1371e-21	2.80439e-19	ARRB2	409
ENSG00000235204	29.4592	-1.22044	0.460809	-2.64848	0.00808556	0.0336531	LOC613206	613206
ENSG00000178209	8161.75	-1.21983	0.0355321	-34.3304	2.75986e-258	4.63805e-255	PLEC	5339
ENSG00000120594	325.93	-1.21707	0.130201	-9.34756	8.96943e-21	3.50546e-19	PLXDC2	84898
ENSG00000166444	40.4827	-1.21207	0.348991	-3.47306	0.000514564	0.00314189	DENND2B	6764
ENSG00000277462	529.297	-1.20912	0.106121	-11.3938	4.49107e-30	2.68078e-28	ZNF670	93474
ENSG00000170801	174.428	-1.20723	0.16691	-7.23281	4.73101e-13	1.09839e-11	HTRA3	94031
ENSG00000261504	25.3625	-1.20708	0.4221	-2.85971	0.00424025	0.0195395	LINC01686	284648
ENSG00000143850	34.9553	-1.20576	0.358999	-3.35868	0.000783156	0.00453355	PLEKHA6	22874
ENSG00000114019	48.4998	-1.20503	0.300926	-4.00439	6.21768e-05	0.000474459	AMOTL2	51421
ENSG00000160223	768.136	-1.20195	0.0779301	-15.4235	1.13848e-53	1.316e-51	ICOSLG	23308
ENSG00000276399	43.2151	-1.20126	0.342982	-3.50239	0.00046111	0.00284653	FLJ36000	284124
ENSG00000130208	120.325	-1.19828	0.233454	-5.1328	2.85458e-07	3.30317e-06	APOC1	341
ENSG00000177679	22.5364	-1.19259	0.459752	-2.59398	0.00948707	0.0384606	SRRM3	222183
ENSG00000186907	22.4704	-1.19224	0.445969	-2.67337	0.00750938	0.0316286	RTN4RL2	349667
ENSG00000138760	2082.55	-1.19076	0.0510717	-23.3155	3.08447e-120	1.29589e-117	SCARB2	950
ENSG00000283199	20.833	-1.18509	0.455457	-2.60198	0.0092686	0.0377079	C13orf46	100507747
ENSG00000092067	31.999	-1.18391	0.365255	-3.24132	0.00118977	0.00652269	CEBPE	1053
ENSG00000254521	138.871	-1.18291	0.200259	-5.90689	3.48632e-09	5.34495e-08	SIGLEC12	89858
ENSG00000064218	56.7987	-1.17541	0.275212	-4.27093	1.94661e-05	0.000165116	DMRT3	58524
ENSG00000107731	743.289	-1.17131	0.0791563	-14.7975	1.52086e-49	1.62079e-47	UNC5B	219699
ENSG00000120318	125.978	-1.16841	0.18632	-6.27097	3.58795e-10	6.28596e-09	ARAP3	64411
ENSG00000188290	50.8432	-1.16837	0.291168	-4.01269	6.00312e-05	0.000460015	HES4	57801
ENSG00000140368	702.123	-1.16782	0.090036	-12.9706	1.79575e-38	1.40114e-36	PSTPIP1	9051
ENSG00000125735	205.989	-1.16777	0.15098	-7.73458	1.03743e-14	2.76399e-13	TNFSF14	8740
ENSG00000151474	136.094	-1.16547	0.192045	-6.06872	1.28932e-09	2.09582e-08	FRMD4A	55691
ENSG00000116729	113.264	-1.16077	0.198717	-5.84133	5.17847e-09	7.75422e-08	WLS	79971
ENSG00000152822	21.7132	-1.16035	0.464119	-2.5001	0.0124157	0.048153	GRM1	2911
ENSG00000198838	71.0833	-1.15685	0.278941	-4.1473	3.36416e-05	0.000271506	RYR3	6263
ENSG00000185339	85.1102	-1.15273	0.232102	-4.96647	6.81813e-07	7.39969e-06	TCN2	6948
ENSG00000253368	20.5074	-1.15249	0.462346	-2.49269	0.0126778	0.0489957	TRNP1	388610
ENSG00000232973	22.0114	-1.14707	0.449169	-2.55376	0.0106566	0.042317	CYP1B1-AS1	285154
ENSG00000142185	2387.36	-1.14608	0.0467466	-24.5168	9.77202e-133	4.96487e-130	TRPM2	7226
ENSG00000140044	185.546	-1.14566	0.176632	-6.48615	8.80598e-11	1.66135e-09	JDP2	122953
ENSG00000214212	78.0219	-1.14536	0.282806	-4.04998	5.12218e-05	0.000397952	C19orf38	255809
ENSG00000133216	28.8151	-1.14134	0.406697	-2.80637	0.00501033	0.022496	EPHB2	2048
ENSG00000111335	3122.21	-1.13646	0.0427725	-26.57	1.5106e-155	1.10007e-152	OAS2	4939
ENSG00000137767	417.276	-1.13496	0.110893	-10.2347	1.38657e-24	6.54265e-23	SQOR	58472
ENSG00000274060	77.8755	-1.13364	0.265952	-4.26256	2.021e-05	0.000170418	MIR6724-2	103504727
ENSG00000087074	909.868	-1.13331	0.0784007	-14.4554	2.31797e-47	2.34448e-45	PPP1R15A	23645
ENSG00000167536	101.836	-1.13324	0.223662	-5.06674	4.04693e-07	4.59051e-06	DHRS13	147015
ENSG00000175040	62.8849	-1.13299	0.270115	-4.19448	2.73502e-05	0.000224462	CHST2	9435
ENSG00000223764	62.3762	-1.13181	0.292735	-3.86634	0.000110481	0.000794019	LINC02593	100130417
ENSG00000162654	300.452	-1.12399	0.121503	-9.25074	2.22951e-20	8.48575e-19	GBP4	115361
ENSG00000107201	39.7832	-1.12113	0.342541	-3.27297	0.00106424	0.00592973	DDX58	23586
ENSG00000142513	25.733	-1.11849	0.448072	-2.49624	0.0125518	0.0485787	ACP4	93650
ENSG00000112715	376.451	-1.11653	0.108514	-10.2893	7.87354e-25	3.72323e-23	VEGFA	7422
ENSG00000167601	1302.07	-1.11248	0.0605627	-18.3691	2.32435e-75	4.16231e-73	AXL	558
ENSG00000177663	4975.43	-1.10817	0.0348788	-31.7721	1.57224e-221	1.80783e-218	IL17RA	23765
ENSG00000010404	113.002	-1.10729	0.204722	-5.40875	6.34665e-08	8.13705e-07	IDS	3423
ENSG00000110318	26.6379	-1.10165	0.401224	-2.74573	0.00603766	0.0262602	CEP126	57562
ENSG00000148600	103.157	-1.10064	0.208471	-5.27959	1.29474e-07	1.58733e-06	CDHR1	92211
ENSG00000139625	89.7745	-1.09964	0.24653	-4.46046	8.17826e-06	7.49457e-05	MAP3K12	7786
ENSG00000113555	103.198	-1.09648	0.21072	-5.20348	1.95596e-07	2.32112e-06	PCDH12	51294
ENSG00000112137	128.417	-1.09614	0.187293	-5.85254	4.84123e-09	7.3043e-08	PHACTR1	221692
ENSG00000180767	353.824	-1.09564	0.132391	-8.27575	1.27652e-16	3.80984e-15	CHST13	166012
ENSG00000049323	29.6924	-1.09364	0.385436	-2.83741	0.00454818	0.0207412	LTBP1	4052
ENSG00000277117	503.167	-1.09278	0.0978045	-11.1731	5.5215e-29	3.1828e-27	LOC102723996	102723996
ENSG00000276700	157.729	-1.09039	0.19285	-5.65406	1.56697e-08	2.19728e-07	RNA5-8SN4	109864274
ENSG00000187800	32.1764	-1.09012	0.385648	-2.82673	0.00470266	0.0213466	PEAR1	375033
ENSG00000275692	136.513	-1.08891	0.204227	-5.33189	9.71975e-08	1.21759e-06	MIR6724-4	103504733
ENSG00000182310	24.9591	-1.08732	0.421134	-2.58189	0.00982618	0.0395856	SPACA6	147650
ENSG00000131981	495.784	-1.08629	0.10774	-10.0825	6.60404e-24	3.0058e-22	LGALS3	3958
ENSG00000277739	289.293	-1.08	0.131024	-8.24281	1.68215e-16	4.95951e-15	RNA5-8SP10	109910384
ENSG00000148400	2623.8	-1.07911	0.0565706	-19.0755	4.03823e-81	7.94804e-79	NOTCH1	4851
ENSG00000183696	57.4223	-1.07119	0.29563	-3.62341	0.00029074	0.00188313	UPP1	7378
ENSG00000137834	954.449	-1.06782	0.078809	-13.5495	7.98205e-42	6.94756e-40	SMAD6	4091
ENSG00000163082	52.4332	-1.06721	0.28446	-3.75171	0.000175635	0.00120097	SGPP2	130367
ENSG00000274917	297.135	-1.06687	0.12806	-8.33102	8.01508e-17	2.44903e-15	RNA5-8SN5	100008587
ENSG00000110031	168.802	-1.06519	0.161224	-6.60688	3.92498e-11	7.70432e-10	LPXN	9404
ENSG00000002726	220.82	-1.06425	0.148688	-7.15759	8.211e-13	1.86278e-11	AOC1	26
ENSG00000106799	2465.03	-1.06351	0.0512659	-20.7449	1.36299e-95	3.46246e-93	TGFBR1	7046
ENSG00000140682	98.7372	-1.06307	0.215661	-4.92936	8.24989e-07	8.8394e-06	TGFB1I1	7041
ENSG00000141682	1309.42	-1.06207	0.0698302	-15.2093	3.06992e-52	3.43941e-50	PMAIP1	5366
ENSG00000278189	297.613	-1.05964	0.127899	-8.28501	1.18099e-16	3.54411e-15	RNA5-8SN1	106632260
ENSG00000127824	1064.44	-1.05945	0.0683121	-15.509	3.01387e-54	3.52107e-52	TUBA4A	7277
ENSG00000164691	321.663	-1.05877	0.117127	-9.03953	1.57347e-19	5.71973e-18	TAGAP	117289
ENSG00000084710	57.734	-1.05722	0.280455	-3.76966	0.00016347	0.00112412	EFR3B	22979
ENSG00000163563	1755.18	-1.0566	0.0618677	-17.0784	2.1477e-65	3.21375e-63	MNDA	4332
ENSG00000145685	111.662	-1.05524	0.204576	-5.1582	2.49334e-07	2.90983e-06	LHFPL2	10184
ENSG00000159128	769.351	-1.0551	0.0980206	-10.764	5.08984e-27	2.63502e-25	IFNGR2	3460
ENSG00000131759	523.125	-1.05209	0.100333	-10.4859	1.00239e-25	4.88823e-24	RARA	5914
ENSG00000121281	1164.76	-1.05194	0.0654462	-16.0734	3.91907e-58	5.18908e-56	ADCY7	113
ENSG00000019169	35.4942	-1.04778	0.357744	-2.92886	0.00340207	0.0162282	MARCO	8685
ENSG00000174130	146.763	-1.0464	0.190992	-5.47876	4.28322e-08	5.67813e-07	TLR6	10333
ENSG00000249307	101.095	-1.04594	0.224497	-4.65905	3.17667e-06	3.08584e-05	LINC01088	100505875
ENSG00000111912	1371.3	-1.04569	0.0654288	-15.9821	1.70236e-57	2.20068e-55	NCOA7	135112
ENSG00000155760	138.034	-1.04549	0.192808	-5.42245	5.87868e-08	7.5995e-07	FZD7	8324
ENSG00000159228	197.091	-1.04355	0.156454	-6.67003	2.55748e-11	5.1166e-10	CBR1	873
ENSG00000128203	27.4979	-1.04284	0.413909	-2.51948	0.0117528	0.0460726	ASPHD2	57168
ENSG00000019102	79.5128	-1.0426	0.252991	-4.1211	3.77062e-05	0.000301085	VSIG2	23584
ENSG00000179104	50.0245	-1.04234	0.316053	-3.29799	0.000973809	0.00547051	TMTC2	160335
ENSG00000174125	68.9701	-1.04161	0.274712	-3.79162	0.000149666	0.00104033	TLR1	7096
ENSG00000183831	88.6409	-1.04113	0.231005	-4.50695	6.57671e-06	6.12714e-05	ANKRD45	339416
ENSG00000171621	187.803	-1.03797	0.159792	-6.49573	8.26336e-11	1.56303e-09	SPSB1	80176
ENSG00000173083	258.664	-1.03778	0.132217	-7.84906	4.19152e-15	1.14609e-13	HPSE	10855
ENSG00000164733	3524.36	-1.03597	0.0413349	-25.0627	1.26811e-138	7.29063e-136	CTSB	1508
ENSG00000110324	241.362	-1.03562	0.14389	-7.19728	6.14242e-13	1.41554e-11	IL10RA	3587
ENSG00000169508	191.251	-1.03368	0.156225	-6.61659	3.67589e-11	7.24141e-10	GPR183	1880
ENSG00000108219	2381.71	-1.03168	0.0479936	-21.4963	1.6872e-102	4.72567e-100	TSPAN14	81619
ENSG00000115295	43.1217	-1.03033	0.313499	-3.28654	0.00101428	0.00567161	CLIP4	79745
ENSG00000186350	5812.91	-1.02964	0.034722	-29.6539	3.01815e-193	3.13988e-190	RXRA	6256
ENSG00000260898	58.4159	-1.02935	0.283067	-3.63641	0.000276465	0.00180135	ADPGK-AS1	100287559
ENSG00000279873	39.6462	-1.02913	0.328364	-3.13411	0.00172374	0.00906126	LINC01126	100129726
ENSG00000115828	72.239	-1.0272	0.247379	-4.15235	3.29074e-05	0.000266171	QPCT	25797
ENSG00000185245	52.8873	-1.02713	0.30019	-3.42161	0.000622515	0.0037108	GP1BA	2811
ENSG00000064195	114.153	-1.02413	0.195638	-5.23482	1.65148e-07	1.98788e-06	DLX3	1747
ENSG00000187583	34.6141	-1.02288	0.369875	-2.76547	0.00568409	0.0249609	PLEKHN1	84069
ENSG00000183386	104.603	-1.02038	0.217446	-4.69255	2.69824e-06	2.65006e-05	FHL3	2275
ENSG00000143507	459.779	-1.02034	0.101574	-10.0452	9.6426e-24	4.33461e-22	DUSP10	11221
ENSG00000093072	478.269	-1.02002	0.0985892	-10.3462	4.35633e-25	2.08255e-23	ADA2	51816
ENSG00000174804	66.5424	-1.01896	0.25847	-3.94227	8.07155e-05	0.000601635	FZD4	8322
ENSG00000144655	260.725	-1.0184	0.131157	-7.7647	8.18396e-15	2.1938e-13	CSRNP1	64651
ENSG00000170345	4286.61	-1.01818	0.0372652	-27.3225	2.29471e-164	1.79045e-161	FOS	2353
ENSG00000145936	476.61	-1.01576	0.105672	-9.61231	7.09365e-22	2.92959e-20	KCNMB1	3779
ENSG00000153208	28.9012	-1.01465	0.401341	-2.52815	0.0114666	0.0450883	MERTK	10461
ENSG00000141574	165.407	-1.01455	0.167957	-6.04052	1.53614e-09	2.48409e-08	SECTM1	6398
ENSG00000176170	101.234	-1.01426	0.217928	-4.6541	3.254e-06	3.15536e-05	SPHK1	8877
ENSG00000118242	49.5441	-1.01423	0.311717	-3.25368	0.00113922	0.00629352	MREG	55686
ENSG00000119917	818.633	-1.01396	0.0755877	-13.4143	4.98662e-41	4.1901e-39	IFIT3	3437
ENSG00000116852	529.765	-1.0135	0.101745	-9.96121	2.25298e-23	9.90359e-22	KIF21B	23046
ENSG00000171388	30.0056	-1.00776	0.381338	-2.64269	0.00822507	0.0340974	APLN	8862
ENSG00000128266	94.2685	-1.00587	0.224542	-4.47966	7.47616e-06	6.89746e-05	GNAZ	2781
ENSG00000113924	128.604	-1.00315	0.184659	-5.43241	5.55979e-08	7.23004e-07	HGD	3081
ENSG00000196296	54.727	-1.00129	0.283473	-3.53222	0.000412089	0.00257664	ATP2A1	487
ENSG00000182809	77.6747	-1.00073	0.246454	-4.06049	4.89698e-05	0.000381814	CRIP2	1397
ENSG00000138678	37.1278	-1.00028	0.357648	-2.79682	0.00516082	0.0230381	GPAT3	84803
ENSG00000243335	136.635	1.00325	0.191059	5.251	1.51272e-07	1.82992e-06	KCTD7	154881
ENSG00000171724	301.367	1.00442	0.133724	7.51114	5.86137e-14	1.47019e-12	VAT1L	57687
ENSG00000188997	54.3257	1.00789	0.303377	3.32223	0.000892999	0.00508056	KCTD21	283219
ENSG00000124491	653.321	1.00953	0.086085	11.7271	9.25369e-32	5.84293e-30	F13A1	2162
ENSG00000171509	518.177	1.01042	0.0977842	10.3332	4.9864e-25	2.37337e-23	RXFP1	59350
ENSG00000100234	6786.16	1.01054	0.0342363	29.5166	1.7624e-191	1.67405e-188	TIMP3	7078
ENSG00000072310	2701.26	1.01515	0.0507665	19.9964	5.9181e-89	1.3468e-86	SREBF1	6720
ENSG00000138764	336.081	1.02109	0.119899	8.51623	1.64829e-17	5.26464e-16	CCNG2	901
ENSG00000006453	167.122	1.0219	0.170277	6.00139	1.95639e-09	3.11525e-08	BAIAP2L1	55971
ENSG00000136014	28.5689	1.02636	0.408259	2.514	0.0119372	0.0466413	USP44	84101
ENSG00000197978	64.2704	1.03848	0.269008	3.86041	0.000113199	0.000811639	GOLGA6L9	440295
ENSG00000140939	86.8676	1.0406	0.235633	4.41617	1.00467e-05	9.08864e-05	NOL3	8996
ENSG00000179698	140.48	1.04284	0.17851	5.84192	5.16037e-09	7.74303e-08	WDR97	340390
ENSG00000183242	112.463	1.0469	0.199407	5.25004	1.52062e-07	1.83846e-06	WT1-AS	51352
ENSG00000246859	573.715	1.05093	0.0979461	10.7297	7.38442e-27	3.77816e-25	STARD4-AS1	100505678
ENSG00000280351	55.4599	1.0561	0.297715	3.54735	0.000389121	0.00244777	LOC100129503	100129503
ENSG00000046653	55.4144	1.0564	0.287283	3.67722	0.000235793	0.00156102	GPM6B	2824
ENSG00000166173	38.4747	1.06103	0.352989	3.00586	0.00264835	0.0130842	LARP6	55323
ENSG00000243199	117.588	1.06234	0.200299	5.30376	1.13439e-07	1.40255e-06	RPL6P10	642828
ENSG00000175155	169.475	1.06559	0.174264	6.1148	9.66761e-10	1.60371e-08	YPEL2	388403
ENSG00000278662	49.3419	1.07953	0.311907	3.46106	0.000538061	0.00326892	GOLGA6L4	643707
ENSG00000166482	91.1384	1.08014	0.226932	4.75973	1.93848e-06	1.95905e-05	MFAP4	4239
ENSG00000243064	502.543	1.08444	0.110968	9.77254	1.47706e-22	6.27809e-21	ABCC13	150000
ENSG00000153064	361.207	1.08796	0.115073	9.45449	3.24599e-21	1.29407e-19	BANK1	55024
ENSG00000163864	358.712	1.08862	0.128681	8.45988	2.67663e-17	8.42597e-16	NMNAT3	349565
ENSG00000263266	234.529	1.08975	0.151519	7.19216	6.37722e-13	1.4681e-11	RPS7P1	388363
ENSG00000176399	26.8225	1.09043	0.410717	2.65494	0.00793237	0.0331228	DMRTA1	63951
ENSG00000172403	1129.12	1.09177	0.0644132	16.9495	1.94016e-64	2.7886e-62	SYNPO2	171024
ENSG00000237940	79.0092	1.09415	0.270073	4.05133	5.09278e-05	0.000395809	LINC01238	102723927
ENSG00000008311	64.1527	1.10199	0.286573	3.8454	0.000120355	0.000857881	AASS	10157
ENSG00000129295	35.1487	1.11104	0.420215	2.64398	0.00819369	0.0339971	DNAAF11	23639
ENSG00000127530	37.4584	1.11833	0.376101	2.97349	0.00294434	0.014339	OR7C1	26664
ENSG00000153094	1378.41	1.1189	0.0600715	18.6262	1.97076e-77	3.58794e-75	BCL2L11	10018
ENSG00000120149	178.896	1.12615	0.155313	7.25088	4.14069e-13	9.67504e-12	MSX2	4488
ENSG00000275713	53.1318	1.12746	0.30904	3.64826	0.000264027	0.00172701	H2BC9	8345
ENSG00000165029	1767.71	1.13441	0.0598501	18.9542	4.08008e-80	7.95872e-78	ABCA1	19
ENSG00000247400	79.0497	1.13446	0.238693	4.75279	2.0063e-06	2.01803e-05	DNAJC3-DT	100289274
ENSG00000147437	39.4284	1.14265	0.344034	3.32132	0.000895925	0.00509322	GNRH1	2796
ENSG00000131711	728.596	1.15006	0.0887587	12.9571	2.14173e-38	1.65923e-36	MAP1B	4131
ENSG00000203896	46.1906	1.1558	0.319781	3.61435	0.000301105	0.00194277	LIME1	54923
ENSG00000186732	35.8787	1.15913	0.381248	3.04035	0.00236301	0.0118711	MPPED1	758
ENSG00000261087	29.8792	1.16339	0.421256	2.76171	0.00575	0.0252148	ZNNT1	115830329
ENSG00000133055	976.956	1.16668	0.0714272	16.3339	5.66883e-60	7.69235e-58	MYBPH	4608
ENSG00000128917	176.533	1.16853	0.157004	7.44267	9.86711e-14	2.41751e-12	DLL4	54567
ENSG00000185666	264.401	1.16949	0.143228	8.16524	3.20801e-16	9.31986e-15	SYN3	8224
ENSG00000198719	149.343	1.17073	0.17379	6.73646	1.62295e-11	3.31681e-10	DLL1	28514
ENSG00000134569	161.877	1.1712	0.168836	6.93691	4.00769e-12	8.65177e-11	LRP4	4038
ENSG00000205592	306.274	1.18276	0.133436	8.86385	7.72974e-19	2.69333e-17	MUC19	283463
ENSG00000162643	191.966	1.18678	0.158054	7.50868	5.97284e-14	1.49643e-12	DNAI3	126820
ENSG00000163637	43.0387	1.19074	0.351099	3.39146	0.000695215	0.00407632	PRICKLE2	166336
ENSG00000147234	93.6251	1.21784	0.231811	5.25357	1.49181e-07	1.80863e-06	FRMPD3	84443
ENSG00000105227	43.1422	1.22143	0.341435	3.57735	0.00034709	0.00220753	PRX	57716
ENSG00000274925	28.1867	1.2284	0.403869	3.04158	0.0023534	0.0118358	ZKSCAN2-DT	112577464
ENSG00000146426	150.007	1.24046	0.180852	6.85897	6.93587e-12	1.46687e-10	TIAM2	26230
ENSG00000153093	73.1593	1.24456	0.254705	4.88627	1.02762e-06	1.08404e-05	ACOXL	55289
ENSG00000125378	72.0316	1.24494	0.24576	5.06568	4.06948e-07	4.60891e-06	BMP4	652
ENSG00000112320	166.302	1.24838	0.16982	7.35122	1.96411e-13	4.67938e-12	SOBP	55084
ENSG00000006468	97.192	1.24906	0.228335	5.47031	4.49241e-08	5.93384e-07	ETV1	2115
ENSG00000183160	130.213	1.25073	0.185171	6.75445	1.43376e-11	2.95504e-10	TMEM119	338773
ENSG00000158258	2472.96	1.25126	0.0477557	26.2013	2.56598e-151	1.75184e-148	CLSTN2	64084
ENSG00000169851	33.7308	1.26178	0.368379	3.42523	0.000614271	0.00366967	PCDH7	5099
ENSG00000102878	179.605	1.27542	0.168387	7.57431	3.61034e-14	9.20364e-13	HSF4	3299
ENSG00000185924	21.8622	1.27577	0.474964	2.68604	0.00723037	0.0306187	RTN4RL1	146760
ENSG00000108733	40.2325	1.27717	0.351916	3.62919	0.000284312	0.00184697	PEX12	5193
ENSG00000171174	123.044	1.28056	0.199397	6.42214	1.34371e-10	2.4878e-09	RBKS	64080
ENSG00000101938	23.1994	1.294	0.445291	2.90597	0.00366116	0.0172814	CHRDL1	91851
ENSG00000178947	18.076	1.30101	0.507262	2.56476	0.0103247	0.0412442	SMIM10L2A	399668
ENSG00000140876	192.297	1.30811	0.163176	8.01657	1.0874e-15	3.04959e-14	NUDT7	283927
ENSG00000158859	134.016	1.32748	0.185273	7.16501	7.77787e-13	1.77188e-11	ADAMTS4	9507
ENSG00000287281	50.7736	1.32849	0.299922	4.42945	9.44717e-06	8.57823e-05	LOC107985177	107985177
ENSG00000118308	1482.59	1.33028	0.0682314	19.4966	1.17263e-84	2.48723e-82	IRAG2	4033
ENSG00000261798	128.918	1.34252	0.206047	6.51558	7.24073e-11	1.37675e-09	LOC101929536	101929536
ENSG00000228314	20.4483	1.35774	0.487229	2.78665	0.00532557	0.0236226	CYP4F29P	54055
ENSG00000125845	70.8682	1.38122	0.282287	4.89298	9.93199e-07	1.05179e-05	BMP2	650
ENSG00000073734	43.3526	1.3943	0.322214	4.32724	1.5099e-05	0.000131369	ABCB11	8647
ENSG00000133958	92.3673	1.39643	0.22563	6.18904	6.05332e-10	1.03076e-08	UNC79	57578
ENSG00000182175	318.987	1.4086	0.128847	10.9324	8.06816e-28	4.35222e-26	RGMA	56963
ENSG00000198353	17.8854	1.41647	0.499218	2.83738	0.00454851	0.0207412	HOXC4	3221
ENSG00000233806	88.913	1.41654	0.227931	6.21475	5.14076e-10	8.82248e-09	LINC01237	101927289
ENSG00000090238	138.85	1.43036	0.194432	7.35661	1.88646e-13	4.49928e-12	YPEL3	83719
ENSG00000132854	38.7792	1.43979	0.346978	4.14951	3.33192e-05	0.000269402	KANK4	163782
ENSG00000156113	16.2979	1.44744	0.566169	2.55655	0.0105716	0.0420458	KCNMA1	3778
ENSG00000213057	14.4613	1.44997	0.561168	2.58384	0.00977061	0.039398	C1orf220	400798
ENSG00000065923	127.958	1.45171	0.212081	6.84508	7.64333e-12	1.61026e-10	SLC9A7	84679
ENSG00000163810	105.11	1.4518	0.213843	6.78908	1.12854e-11	2.34812e-10	TGM4	7047
ENSG00000100439	82.3859	1.48646	0.260665	5.70257	1.18017e-08	1.68077e-07	ABHD4	63874
ENSG00000222071	15.4232	1.49911	0.556686	2.69292	0.00708298	0.0301054	MIR1915	100302129
ENSG00000078114	60.3934	1.56291	0.309675	5.04694	4.4894e-07	5.0349e-06	NEBL	10529
ENSG00000166317	46.4945	1.58808	0.335139	4.73857	2.15232e-06	2.15104e-05	SYNPO2L	79933
ENSG00000182326	153.935	1.59121	0.177461	8.96651	3.06046e-19	1.08191e-17	C1S	716
ENSG00000151632	173.521	1.6295	0.173757	9.37805	6.72067e-21	2.64552e-19	AKR1C2	1646
ENSG00000138131	19.545	1.64745	0.541255	3.04375	0.00233647	0.0117615	LOXL4	84171
ENSG00000154263	20.8455	1.64787	0.492386	3.34669	0.000817812	0.00470673	ABCA10	10349
ENSG00000105974	46.2415	1.65746	0.33569	4.93748	7.91379e-07	8.51687e-06	CAV1	857
ENSG00000168916	26.6265	1.66362	0.428581	3.88169	0.000103733	0.000750164	ZNF608	57507
ENSG00000178538	21.8819	1.67654	0.46885	3.57586	0.000349083	0.00221892	CA8	767
ENSG00000143882	211.647	1.68662	0.159504	10.5741	3.92809e-26	1.95039e-24	ATP6V1C2	245973
ENSG00000128641	17.9308	1.70913	0.532091	3.2121	0.00131767	0.00714674	MYO1B	4430
ENSG00000145491	19.9801	1.76035	0.512787	3.43291	0.000597135	0.00358003	ROPN1L	83853
ENSG00000231908	11.292	1.80053	0.652781	2.75825	0.00581111	0.0254573	IDH1-AS1	100507475
ENSG00000211670	10.8162	1.84453	0.660438	2.79289	0.00522388	0.0232389	IGLV3-9	28804
ENSG00000235823	415.169	1.85947	0.108756	17.0976	1.54562e-65	2.32877e-63	OLMALINC	90271
ENSG00000187134	118.254	1.86931	0.205226	9.10853	8.35084e-20	3.09747e-18	AKR1C1	1645
ENSG00000111799	43.1598	1.87075	0.349085	5.359	8.36829e-08	1.05677e-06	COL12A1	1303
ENSG00000186810	179.551	1.88976	0.178468	10.5888	3.35903e-26	1.67163e-24	CXCR3	2833
ENSG00000091490	5714.78	1.89371	0.0348412	54.3527	0	0	SEL1L3	23231
ENSG00000006611	59.5652	1.94536	0.303542	6.40885	1.46617e-10	2.70363e-09	USH1C	10083
ENSG00000150722	42.5639	1.94675	0.366786	5.30759	1.11082e-07	1.37418e-06	PPP1R1C	151242
ENSG00000107562	15.5902	1.9579	0.57415	3.41008	0.000649433	0.00384503	CXCL12	6387
ENSG00000116016	1201.26	1.95927	0.0686633	28.5344	4.38484e-179	3.83182e-176	EPAS1	2034
ENSG00000261192	34.5738	1.96243	0.386427	5.07841	3.80611e-07	4.32858e-06	RNF126P1	376412
ENSG00000082458	35.049	1.98544	0.381672	5.20196	1.97196e-07	2.33756e-06	DLG3	1741
ENSG00000124243	7.69295	2.02774	0.812846	2.49461	0.0126095	0.048766	BCAS4	55653
ENSG00000203288	8.68735	2.05533	0.75834	2.71029	0.00672234	0.0287347	TDRKH-AS1	109729141
ENSG00000172296	11.9123	2.15427	0.688023	3.1311	0.00174152	0.00913713	SPTLC3	55304
ENSG00000234076	12.947	2.29785	0.650931	3.5301	0.000415403	0.00259368	TPRG1-AS1	100874043
ENSG00000151967	6.24594	2.3758	0.943952	2.51687	0.0118403	0.0463407	SCHIP1	29970
ENSG00000214402	20.385	2.61646	0.548193	4.77287	1.81616e-06	1.84805e-05	LCNL1	401562
ENSG00000260339	7.87292	3.06135	0.923131	3.31627	0.000912273	0.00516996	HEXA-AS1	80072
ENSG00000109158	4.91582	3.12491	1.17521	2.65903	0.00783653	0.0327915	GABRA4	2557
ENSG00000275356	4.1086	3.47682	1.38462	2.51103	0.0120381	0.046972	C7orf77	154872
ENSG00000053108	4.24137	3.53574	1.34845	2.62208	0.00873955	0.0358492	FSTL4	23105
ENSG00000206625	4.90971	5.72317	1.44813	3.9521	7.7468e-05	0.000580001	RNU6-1	26827
