# Supplementary material for: H3K4me3‐Mediated FOXJ2/SLAMF8 Axis Aggravates Thrombosis and Inflammation in β2GPI/Anti‐β2GPI‐Treated Monocytes
Source: Adv Sci (Weinh). 2024 Apr 19;11(24):2309140. doi: 10.1002/advs.202309140 (PMC11199983; doi:10.1002/advs.202309140)
Supplement: Supplementary file 4 — Supplemental Data 3 [file ADVS-11-2309140-s003.xls]

anti-FOXJ2_ChIP-Seq in THP-1 cells
GeneID	Chr	Start	End	Strand	PeakID	Annotation	Detailed_Annotation	Distance_to_TSS	Annotated_Transcript
HS3ST1	4	11396816	11396987	-	THP1_FOXJ2_peak_52643	exon (ENST00000002596, exon 2 of 2)	NA	32864	ENST00000002596
TFAP2D	6	50772670	50772841	+	THP1_FOXJ2_peak_64954	exon (ENST00000008391, exon 8 of 8)	NA	58927	ENST00000008391							40183
AKAP11	13	42298490	42298661	+	THP1_FOXJ2_peak_30099	exon (ENST00000025301, exon 7 of 13)	NA	26422	ENST00000025301
BOD1L1	4	13601273	13601544	-	THP1_FOXJ2_peak_52679	exon (ENST00000040738, exon 10 of 26)	NA	26315	ENST00000040738
BOD1L1	4	13615357	13615572	-	THP1_FOXJ2_peak_52680	exon (ENST00000040738, exon 3 of 26)	NA	12259	ENST00000040738
DCN	12	91144102	91144435	-	THP1_FOXJ2_peak_29130	exon (ENST00000052754, exon 8 of 8)	NA	38855	ENST00000052754
NFE2L3	7	26185012	26185278	+	THP1_FOXJ2_peak_74392	exon (ENST00000056233, exon 4 of 4)	NA	32905	ENST00000056233
TNIP3	4	121156960	121157280	-	THP1_FOXJ2_peak_54528	exon (ENST00000057513, exon 4 of 11)	NA	7220	ENST00000057513
YIPF1	1	53878276	53878458	-	THP1_FOXJ2_peak_5250	exon (ENST00000072644, exon 6 of 11)	NA	11447	ENST00000072644
CA11	19	48637893	48638115	-	THP1_FOXJ2_peak_43644	exon (ENST00000084798, exon 9 of 9)	NA	8308	ENST00000084798
CTTNBP2	7	117792174	117792468	-	THP1_FOXJ2_peak_75253	exon (ENST00000160373, exon 4 of 23)	NA	81186	ENST00000160373
FOXJ2	12	8050389	8050703	+	THP1_FOXJ2_peak_28069	exon (ENST00000162391, exon 10 of 11)	NA	17843	ENST00000162391
FOXJ2	12	8039856	8040300	+	THP1_FOXJ2_peak_28061	exon (ENST00000162391, exon 2 of 11)	NA	7375	ENST00000162391
FOXJ2	12	8043872	8044183	+	THP1_FOXJ2_peak_28064	exon (ENST00000162391, exon 5 of 11)	NA	11324	ENST00000162391
FOXJ2	12	8044663	8045030	+	THP1_FOXJ2_peak_28065	exon (ENST00000162391, exon 6 of 11)	NA	12143	ENST00000162391
FOXJ2	12	8047874	8048337	+	THP1_FOXJ2_peak_28066	exon (ENST00000162391, exon 7 of 11)	NA	15402	ENST00000162391
FOXJ2	12	8049253	8049656	+	THP1_FOXJ2_peak_28068	exon (ENST00000162391, exon 9 of 11)	NA	16751	ENST00000162391
PYGM	11	64757693	64757918	-	THP1_FOXJ2_peak_27057	exon (ENST00000164139, exon 5 of 20)	NA	2492	ENST00000164139
CLIC5	6	45901393	45901686	-	THP1_FOXJ2_peak_64281	exon (ENST00000185206, exon 6 of 6)	NA	178856	ENST00000185206
CLIC5	6	45899662	45899939	-	THP1_FOXJ2_peak_64280	exon (ENST00000185206, exon 6 of 6)	NA	180595	ENST00000185206
TMEM38A	19	16682388	16682598	+	THP1_FOXJ2_peak_43228	exon (ENST00000187762, exon 4 of 6)	NA	21366	ENST00000187762
PDCD7	15	65118298	65118601	-	THP1_FOXJ2_peak_34023	exon (ENST00000204549, exon 5 of 5)	NA	15387	ENST00000204549
GLG1	16	74449258	74449429	-	THP1_FOXJ2_peak_39681	exon (ENST00000205061, exon 27 of 27)	NA	157771	ENST00000205061
TBX15	1	118883470	118883798	-	THP1_FOXJ2_peak_9840	exon (ENST00000207157, exon 8 of 8)	NA	105922	ENST00000207157
RAB26	16	2153186	2153504	+	THP1_FOXJ2_peak_38434	exon (ENST00000210187, exon 9 of 9)	NA	4721	ENST00000210187
MAPK13	6	36139266	36139538	+	THP1_FOXJ2_peak_62359	exon (ENST00000211287, exon 12 of 12)	NA	9081	ENST00000211287
MAPK13	6	36136819	36136990	+	THP1_FOXJ2_peak_62358	exon (ENST00000211287, exon 8 of 12)	NA	6583	ENST00000211287
BAG6	6	31640023	31640385	-	THP1_FOXJ2_peak_61431	exon (ENST00000211379, exon 23 of 25)	NA	12501	ENST00000211379
BAG6	6	31638941	31639195	-	THP1_FOXJ2_peak_61430	exon (ENST00000211379, exon 25 of 25)	NA	13637	ENST00000211379
TGFBR3	1	91797327	91797578	-	THP1_FOXJ2_peak_6315	exon (ENST00000212355, exon 3 of 17)	NA	88827	ENST00000212355
OSM	22	30263245	30263424	-	THP1_FOXJ2_peak_50372	exon (ENST00000215781, exon 3 of 3)	NA	3506	ENST00000215781
XBP1	22	28795504	28795686	-	THP1_FOXJ2_peak_50319	exon (ENST00000216037, exon 5 of 5)	NA	5002	ENST00000216037
CABP7	22	29730492	29730714	+	THP1_FOXJ2_peak_50359	exon (ENST00000216144, exon 5 of 5)	NA	10519	ENST00000216144
MYH9	22	36294816	36295079	-	THP1_FOXJ2_peak_50514	exon (ENST00000216181, exon 27 of 41)	NA	93071	ENST00000216181
MYH9	22	36293222	36293468	-	THP1_FOXJ2_peak_50513	exon (ENST00000216181, exon 30 of 41)	NA	94673	ENST00000216181
MYH9	22	36291954	36292137	-	THP1_FOXJ2_peak_50512	exon (ENST00000216181, exon 31 of 41)	NA	95973	ENST00000216181
MYH9	22	36288598	36289168	-	THP1_FOXJ2_peak_50511	exon (ENST00000216181, exon 33 of 41)	NA	99135	ENST00000216181
MYH9	22	36288153	36288379	-	THP1_FOXJ2_peak_50510	exon (ENST00000216181, exon 34 of 41)	NA	99752	ENST00000216181
CERK	22	46684773	46685020	-	THP1_FOXJ2_peak_50868	exon (ENST00000216264, exon 13 of 13)	NA	53365	ENST00000216264
HSP90AA1	14	102084758	102084967	-	THP1_FOXJ2_peak_32861	exon (ENST00000216281, exon 5 of 11)	NA	2329	ENST00000216281
HSP90AA1	14	102083446	102083868	-	THP1_FOXJ2_peak_32859	exon (ENST00000216281, exon 8 of 11)	NA	3534	ENST00000216281
PNN	14	39181464	39181778	+	THP1_FOXJ2_peak_31996	exon (ENST00000216832, exon 9 of 9)	NA	6408	ENST00000216832
SLCO4A1	20	62671765	62672034	+	THP1_FOXJ2_peak_48779	exon (ENST00000217159, exon 12 of 12)	NA	29454	ENST00000217159
USP31	16	23064529	23064991	-	THP1_FOXJ2_peak_38919	exon (ENST00000219689, exon 16 of 16)	NA	84510	ENST00000219689
MGA	15	41767789	41768055	+	THP1_FOXJ2_peak_33440	exon (ENST00000219905, exon 24 of 24)	NA	107510	ENST00000219905
CSK	15	74802260	74802478	+	THP1_FOXJ2_peak_35365	exon (ENST00000220003, exon 13 of 13)	NA	20312	ENST00000220003
RASL12	15	65058340	65058745	-	THP1_FOXJ2_peak_34010	exon (ENST00000220062, exon 4 of 5)	NA	9570	ENST00000220062
RASL12	15	65054581	65055177	-	THP1_FOXJ2_peak_34009	exon (ENST00000220062, exon 5 of 5)	NA	13233	ENST00000220062
CTSH	15	78937227	78937448	-	THP1_FOXJ2_peak_35923	exon (ENST00000220166, exon 3 of 12)	NA	7754	ENST00000220166
SCG3	15	51719900	51720165	+	THP1_FOXJ2_peak_33690	exon (ENST00000220478, exon 12 of 12)	NA	38679	ENST00000220478
SCG3	15	51688211	51688382	+	THP1_FOXJ2_peak_33689	exon (ENST00000220478, exon 5 of 12)	NA	6943	ENST00000220478
VPS18	15	40902660	40902965	+	THP1_FOXJ2_peak_33407	exon (ENST00000220509, exon 5 of 5)	NA	8382	ENST00000220509
TG	8	132893731	132893902	+	THP1_FOXJ2_peak_80650	exon (ENST00000220616, exon 11 of 48)	NA	26855	ENST00000220616
CPQ	8	96784977	96785148	+	THP1_FOXJ2_peak_80265	exon (ENST00000220763, exon 2 of 8)	NA	139835	ENST00000220763
SFRP1	8	41262815	41263035	-	THP1_FOXJ2_peak_79245	exon (ENST00000220772, exon 3 of 3)	NA	46572	ENST00000220772
SFRP1	8	41264224	41264705	-	THP1_FOXJ2_peak_79246	exon (ENST00000220772, exon 3 of 3)	NA	45033	ENST00000220772
PLAT	8	42175444	42175645	-	THP1_FOXJ2_peak_79370	exon (ENST00000220809, exon 14 of 14)	NA	32180	ENST00000220809
GDAP1	8	74366511	74366682	+	THP1_FOXJ2_peak_80057	exon (ENST00000220822, exon 6 of 6)	NA	16214	ENST00000220822
CDC37	19	10395875	10396133	-	THP1_FOXJ2_peak_42997	exon (ENST00000222005, exon 2 of 8)	NA	7529	ENST00000222005
RPA3	7	7640922	7641214	-	THP1_FOXJ2_peak_74249	exon (ENST00000223129, exon 5 of 8)	NA	77539	ENST00000223129
FBXL15	10	102422794	102422965	+	THP1_FOXJ2_peak_24710	exon (ENST00000224862, exon 4 of 4)	NA	3065	ENST00000224862
PPIF	10	79354193	79354382	+	THP1_FOXJ2_peak_23978	exon (ENST00000225174, exon 6 of 6)	NA	6809	ENST00000225174
CBX1	17	48070298	48070494	-	THP1_FOXJ2_peak_40829	exon (ENST00000225603, exon 5 of 5)	NA	31125	ENST00000225603
DUSP3	17	43774764	43775076	-	THP1_FOXJ2_peak_40621	exon (ENST00000226004, exon 2 of 3)	NA	4068	ENST00000226004
DTX4	11	59207785	59208294	+	THP1_FOXJ2_peak_26833	exon (ENST00000227451, exon 9 of 9)	NA	35547	ENST00000227451
CCND1	11	69652467	69652721	+	THP1_FOXJ2_peak_27090	exon (ENST00000227507, exon 5 of 5)	NA	11507	ENST00000227507
DDX11	12	31104119	31104290	+	THP1_FOXJ2_peak_28395	exon (ENST00000228264, exon 27 of 27)	NA	30344	ENST00000228264
TPI1	12	6869226	6869397	+	THP1_FOXJ2_peak_28060	exon (ENST00000229270, exon 4 of 7)	NA	2192	ENST00000229270
SLC44A4	6	31863617	31863869	-	THP1_FOXJ2_peak_61504	exon (ENST00000229729, exon 21 of 21)	NA	15258	ENST00000229729
MAPK14	6	36108384	36108555	+	THP1_FOXJ2_peak_62345	exon (ENST00000229795, exon 12 of 12)	NA	80758	ENST00000229795
STK38	6	36494723	36495340	-	THP1_FOXJ2_peak_62456	exon (ENST00000229812, exon 14 of 14)	NA	52439	ENST00000229812
STK38	6	36493815	36494234	-	THP1_FOXJ2_peak_62455	exon (ENST00000229812, exon 14 of 14)	NA	53446	ENST00000229812
HLA-DOA	6	33007011	33007287	-	THP1_FOXJ2_peak_61707	exon (ENST00000229829, exon 4 of 5)	NA	2463	ENST00000229829
SAYSD1	6	39104823	39105173	-	THP1_FOXJ2_peak_62989	exon (ENST00000229903, exon 2 of 2)	NA	10191	ENST00000229903
FIG4	6	109766748	109766919	+	THP1_FOXJ2_peak_69531	exon (ENST00000230124, exon 15 of 23)	NA	75521	ENST00000230124
ADGRG6	6	142370092	142370383	+	THP1_FOXJ2_peak_72039	exon (ENST00000230173, exon 4 of 26)	NA	68383	ENST00000230173
BYSL	6	41931404	41931575	+	THP1_FOXJ2_peak_63389	exon (ENST00000230340, exon 5 of 7)	NA	10301	ENST00000230340
PRPH2	6	42704386	42704581	-	THP1_FOXJ2_peak_63547	exon (ENST00000230381, exon 2 of 3)	NA	18091	ENST00000230381
TMEM30A	6	75258778	75258949	-	THP1_FOXJ2_peak_67160	exon (ENST00000230461, exon 6 of 7)	NA	26105	ENST00000230461
TMEM30A	6	75254180	75254363	-	THP1_FOXJ2_peak_67159	exon (ENST00000230461, exon 7 of 7)	NA	30697	ENST00000230461
LAMA4	6	112139033	112139407	-	THP1_FOXJ2_peak_69758	exon (ENST00000230538, exon 24 of 39)	NA	115495	ENST00000230538
LAMA4	6	112191594	112191865	-	THP1_FOXJ2_peak_69759	exon (ENST00000230538, exon 6 of 39)	NA	62986	ENST00000230538
GHR	5	42720315	42720507	+	THP1_FOXJ2_peak_57327	exon (ENST00000230882, exon 10 of 10)	NA	296634	ENST00000230882
GHR	5	42720695	42721049	+	THP1_FOXJ2_peak_57328	exon (ENST00000230882, exon 10 of 10)	NA	297095	ENST00000230882
DAP	5	10680902	10681099	-	THP1_FOXJ2_peak_55688	exon (ENST00000230895, exon 4 of 4)	NA	80272	ENST00000230895
UMPS	3	124747044	124747236	+	THP1_FOXJ2_peak_51820	exon (ENST00000232607, exon 6 of 6)	NA	16774	ENST00000232607
SLC11A1	2	218395794	218396662	+	THP1_FOXJ2_peak_47579	exon (ENST00000233202, exon 15 of 15)	NA	14199	ENST00000233202
SF3B6	2	24074027	24074215	-	THP1_FOXJ2_peak_44376	exon (ENST00000233468, exon 2 of 4)	NA	2322	ENST00000233468
CEBPZ	2	37227472	37227643	-	THP1_FOXJ2_peak_44699	exon (ENST00000234170, exon 2 of 16)	NA	4156	ENST00000234170
MSH6	2	47808861	47809032	+	THP1_FOXJ2_peak_45073	exon (ENST00000234420, exon 10 of 10)	NA	25864	ENST00000234420
MSH6	2	47798797	47799142	+	THP1_FOXJ2_peak_45071	exon (ENST00000234420, exon 4 of 10)	NA	15887	ENST00000234420
ENO1	1	8871747	8872063	-	THP1_FOXJ2_peak_169	exon (ENST00000234590, exon 3 of 12)	NA	6785	ENST00000234590
CDC7	1	91513031	91513440	+	THP1_FOXJ2_peak_6275	exon (ENST00000234626, exon 7 of 12)	NA	12342	ENST00000234626
BCL9	1	147625020	147625467	+	THP1_FOXJ2_peak_11500	exon (ENST00000234739, exon 10 of 10)	NA	83831	ENST00000234739
BCL9	1	147614502	147614721	+	THP1_FOXJ2_peak_11499	exon (ENST00000234739, exon 6 of 10)	NA	73199	ENST00000234739
TCEANC2	1	54099178	54099546	+	THP1_FOXJ2_peak_5337	exon (ENST00000234827, exon 5 of 5)	NA	45761	ENST00000234827
TCEANC2	1	54097390	54097565	+	THP1_FOXJ2_peak_5335	exon (ENST00000234827, exon 5 of 5)	NA	43876	ENST00000234827
TCEANC2	1	54104288	54104769	+	THP1_FOXJ2_peak_5338	exon (ENST00000234827, exon 5 of 5)	NA	50927	ENST00000234827
TCEANC2	1	54098597	54098920	+	THP1_FOXJ2_peak_5336	exon (ENST00000234827, exon 5 of 5)	NA	45157	ENST00000234827
TCEANC2	1	54105829	54106038	+	THP1_FOXJ2_peak_5339	exon (ENST00000234827, exon 5 of 5)	NA	52332	ENST00000234827
TMEM59	1	54047101	54047470	-	THP1_FOXJ2_peak_5313	exon (ENST00000234831, exon 2 of 8)	NA	6153	ENST00000234831
TMEM59	1	54028041	54028446	-	THP1_FOXJ2_peak_5303	exon (ENST00000234831, exon 8 of 8)	NA	25195	ENST00000234831
TMEM59	1	54030822	54031215	-	THP1_FOXJ2_peak_5305	exon (ENST00000234831, exon 8 of 8)	NA	22420	ENST00000234831
TMEM59	1	54028912	54029623	-	THP1_FOXJ2_peak_5304	exon (ENST00000234831, exon 8 of 8)	NA	24171	ENST00000234831
SLC35D1	1	67001673	67001919	-	THP1_FOXJ2_peak_5704	exon (ENST00000235345, exon 12 of 12)	NA	52303	ENST00000235345
NT5C1A	1	39663242	39663557	-	THP1_FOXJ2_peak_1187	exon (ENST00000235628, exon 4 of 6)	NA	8639	ENST00000235628
NT5C1A	1	39661105	39661316	-	THP1_FOXJ2_peak_1184	exon (ENST00000235628, exon 5 of 6)	NA	10828	ENST00000235628
TBPL1	6	133987917	133988291	+	THP1_FOXJ2_peak_71183	exon (ENST00000237264, exon 7 of 7)	NA	34909	ENST00000237264
FBXO30	6	145804557	145805028	-	THP1_FOXJ2_peak_72327	exon (ENST00000237281, exon 2 of 3)	NA	9961	ENST00000237281
ELL2	5	95898307	95898526	-	THP1_FOXJ2_peak_58763	exon (ENST00000237853, exon 8 of 12)	NA	63655	ENST00000237853
PAPOLG	2	60781892	60782063	+	THP1_FOXJ2_peak_45314	exon (ENST00000238714, exon 11 of 22)	NA	25747	ENST00000238714
PANK3	5	168556335	168556585	-	THP1_FOXJ2_peak_60720	exon (ENST00000239231, exon 7 of 7)	NA	23140	ENST00000239231
DUSP4	8	29335735	29335906	-	THP1_FOXJ2_peak_77904	exon (ENST00000240100, exon 4 of 4)	NA	14848	ENST00000240100
DUSP4	8	29333173	29333409	-	THP1_FOXJ2_peak_77903	exon (ENST00000240100, exon 4 of 4)	NA	17377	ENST00000240100
SORBS3	8	22554319	22554727	+	THP1_FOXJ2_peak_76985	exon (ENST00000240123, exon 2 of 21)	NA	2828	ENST00000240123
SORBS3	8	22561764	22561994	+	THP1_FOXJ2_peak_76988	exon (ENST00000240123, exon 7 of 21)	NA	10184	ENST00000240123
PPP3CC	8	22540538	22540773	+	THP1_FOXJ2_peak_76981	exon (ENST00000240139, exon 14 of 14)	NA	99572	ENST00000240139
RASL11A	13	27272955	27273126	+	THP1_FOXJ2_peak_29664	exon (ENST00000241463, exon 4 of 4)	NA	2713	ENST00000241463
COPA	1	160291429	160292230	-	THP1_FOXJ2_peak_13913	exon (ENST00000241704, exon 30 of 33)	NA	51571	ENST00000241704
COPA	1	160323327	160323553	-	THP1_FOXJ2_peak_13925	exon (ENST00000241704, exon 8 of 33)	NA	19960	ENST00000241704
INHBA	7	41686082	41686276	-	THP1_FOXJ2_peak_74556	exon (ENST00000242208, exon 3 of 3)	NA	16929	ENST00000242208
RNF11	1	51271167	51271429	+	THP1_FOXJ2_peak_4792	exon (ENST00000242719, exon 3 of 3)	NA	35027	ENST00000242719
ZC3H13	13	45955625	45955833	-	THP1_FOXJ2_peak_30201	exon (ENST00000242848, exon 19 of 19)	NA	97017	ENST00000242848
DST	6	56630193	56630364	-	THP1_FOXJ2_peak_65934	exon (ENST00000244364, exon 17 of 84)	NA	12718	ENST00000244364
DST	6	56593648	56594228	-	THP1_FOXJ2_peak_65924	exon (ENST00000244364, exon 29 of 84)	NA	49058	ENST00000244364
DST	6	56573676	56573903	-	THP1_FOXJ2_peak_65921	exon (ENST00000244364, exon 32 of 84)	NA	69207	ENST00000244364
DST	6	56572948	56573179	-	THP1_FOXJ2_peak_65920	exon (ENST00000244364, exon 33 of 84)	NA	69933	ENST00000244364
DST	6	56561210	56561406	-	THP1_FOXJ2_peak_65917	exon (ENST00000244364, exon 38 of 84)	NA	81688	ENST00000244364
CPNE5	6	36752541	36753571	-	THP1_FOXJ2_peak_62536	exon (ENST00000244751, exon 14 of 21)	NA	86946	ENST00000244751
NIN	14	50821764	50822042	-	THP1_FOXJ2_peak_32108	exon (ENST00000245441, exon 3 of 31)	NA	9218	ENST00000245441
C3	19	6684832	6685235	-	THP1_FOXJ2_peak_42883	exon (ENST00000245907, exon 30 of 41)	NA	35649	ENST00000245907
ABHD8	19	17292454	17292688	-	THP1_FOXJ2_peak_43239	exon (ENST00000247706, exon 5 of 5)	NA	10902	ENST00000247706
TICAM1	19	4816094	4816265	-	THP1_FOXJ2_peak_42803	exon (ENST00000248244, exon 2 of 2)	NA	15525	ENST00000248244
PTPN12	7	77626799	77626970	+	THP1_FOXJ2_peak_74975	exon (ENST00000248594, exon 13 of 18)	NA	89609	ENST00000248594
PIAS1	15	68192413	68192733	+	THP1_FOXJ2_peak_34515	exon (ENST00000249636, exon 14 of 14)	NA	138394	ENST00000249636
PIAS1	15	68189394	68189631	+	THP1_FOXJ2_peak_34514	exon (ENST00000249636, exon 14 of 14)	NA	135333	ENST00000249636
TMOD2	15	51815199	51815370	+	THP1_FOXJ2_peak_33697	exon (ENST00000249700, exon 10 of 10)	NA	63723	ENST00000249700
TMOD2	15	51773608	51773907	+	THP1_FOXJ2_peak_33696	exon (ENST00000249700, exon 4 of 10)	NA	22196	ENST00000249700
ANGEL1	14	76803710	76803926	-	THP1_FOXJ2_peak_32488	exon (ENST00000251089, exon 6 of 10)	NA	9122	ENST00000251089
DTWD1	15	49655671	49655894	+	THP1_FOXJ2_peak_33619	exon (ENST00000251250, exon 6 of 6)	NA	34683	ENST00000251250
ARFGEF3	6	138343718	138343889	+	THP1_FOXJ2_peak_71670	exon (ENST00000251691, exon 34 of 34)	NA	181882	ENST00000251691
RIC1	9	5757159	5757539	+	THP1_FOXJ2_peak_82046	exon (ENST00000251879, exon 17 of 22)	NA	128324	ENST00000251879
CUL9	6	43184535	43184706	+	THP1_FOXJ2_peak_63649	exon (ENST00000252050, exon 2 of 41)	NA	2445	ENST00000252050
CUL9	6	43206327	43206589	+	THP1_FOXJ2_peak_63651	exon (ENST00000252050, exon 26 of 41)	NA	24283	ENST00000252050
NDUFA2	5	140645463	140645634	-	THP1_FOXJ2_peak_59937	exon (ENST00000252102, exon 3 of 3)	NA	2237	ENST00000252102
TRMT2A	22	20112589	20112760	-	THP1_FOXJ2_peak_50122	exon (ENST00000252136, exon 12 of 12)	NA	4621	ENST00000252136
XPO7	8	21985472	21985779	+	THP1_FOXJ2_peak_76928	exon (ENST00000252512, exon 13 of 28)	NA	65954	ENST00000252512
NCAN	19	19251493	19251667	+	THP1_FOXJ2_peak_43326	exon (ENST00000252575, exon 15 of 15)	NA	39607	ENST00000252575
COLGALT1	19	17582215	17582395	+	THP1_FOXJ2_peak_43251	exon (ENST00000252599, exon 12 of 12)	NA	26711	ENST00000252599
MAS1	6	159915318	159915516	+	THP1_FOXJ2_peak_73463	exon (ENST00000252660, exon 1 of 1)	NA	8727	ENST00000252660
SLC7A10	19	33208716	33208940	-	THP1_FOXJ2_peak_43434	exon (ENST00000253188, exon 11 of 11)	NA	17022	ENST00000253188
PKDREJ	22	46259211	46259425	-	THP1_FOXJ2_peak_50852	exon (ENST00000253255, exon 1 of 1)	NA	4037	ENST00000253255
EXOC4	7	134064363	134064534	+	THP1_FOXJ2_peak_75503	exon (ENST00000253861, exon 18 of 18)	NA	811375	ENST00000253861
PPFIA1	11	70326576	70326776	+	THP1_FOXJ2_peak_27091	exon (ENST00000253925, exon 7 of 28)	NA	55976	ENST00000253925
PRKAB2	1	147159150	147159463	-	THP1_FOXJ2_peak_11451	exon (ENST00000254101, exon 8 of 8)	NA	13238	ENST00000254101
FUS	16	31192893	31193166	+	THP1_FOXJ2_peak_39225	exon (ENST00000254108, exon 15 of 15)	NA	12919	ENST00000254108
CHSY1	15	101235106	101235281	-	THP1_FOXJ2_peak_38277	exon (ENST00000254190, exon 2 of 3)	NA	16739	ENST00000254190
CHSY1	15	101176649	101177119	-	THP1_FOXJ2_peak_38250	exon (ENST00000254190, exon 3 of 3)	NA	75048	ENST00000254190
CHSY1	15	101177260	101177514	-	THP1_FOXJ2_peak_38251	exon (ENST00000254190, exon 3 of 3)	NA	74545	ENST00000254190
CHSY1	15	101178165	101178375	-	THP1_FOXJ2_peak_38252	exon (ENST00000254190, exon 3 of 3)	NA	73662	ENST00000254190
PTPRE	10	128062838	128063339	+	THP1_FOXJ2_peak_25355	exon (ENST00000254667, exon 10 of 21)	NA	156027	ENST00000254667
HAPLN2	1	156624612	156624783	+	THP1_FOXJ2_peak_13121	exon (ENST00000255039, exon 6 of 7)	NA	5403	ENST00000255039
AP3B1	5	78002718	78002889	-	THP1_FOXJ2_peak_58395	exon (ENST00000255194, exon 27 of 27)	NA	291952	ENST00000255194
AP3B1	5	78001340	78001511	-	THP1_FOXJ2_peak_58394	exon (ENST00000255194, exon 27 of 27)	NA	293330	ENST00000255194
AP3B1	5	78215980	78216253	-	THP1_FOXJ2_peak_58397	exon (ENST00000255194, exon 7 of 27)	NA	78639	ENST00000255194
ZBED3	5	77077677	77078056	-	THP1_FOXJ2_peak_58360	exon (ENST00000255198, exon 3 of 3)	NA	9457	ENST00000255198
SLC14A2	18	45683270	45683468	+	THP1_FOXJ2_peak_41973	exon (ENST00000255226, exon 20 of 20)	NA	68568	ENST00000255226
CHRM3	1	239912715	239913033	+	THP1_FOXJ2_peak_21131	exon (ENST00000255380, exon 5 of 5)	NA	283801	ENST00000255380
CHRM3	1	239909966	239910556	+	THP1_FOXJ2_peak_21130	exon (ENST00000255380, exon 5 of 5)	NA	281188	ENST00000255380
GIMAP4	7	150573744	150574090	+	THP1_FOXJ2_peak_75855	exon (ENST00000255945, exon 3 of 3)	NA	6640	ENST00000255945
GIMAP4	7	150572590	150572816	+	THP1_FOXJ2_peak_75854	exon (ENST00000255945, exon 3 of 3)	NA	5426	ENST00000255945
GIMAP4	7	150572284	150572455	+	THP1_FOXJ2_peak_75853	exon (ENST00000255945, exon 3 of 3)	NA	5092	ENST00000255945
TEX15	8	30844846	30845017	-	THP1_FOXJ2_peak_78110	exon (ENST00000256246, exon 1 of 4)	NA	4161	ENST00000256246
RNF122	8	33551175	33551527	-	THP1_FOXJ2_peak_78341	exon (ENST00000256257, exon 3 of 6)	NA	15774	ENST00000256257
DUSP26	8	33591395	33591566	-	THP1_FOXJ2_peak_78352	exon (ENST00000256261, exon 4 of 4)	NA	8626	ENST00000256261
EIF2S1	14	67384805	67385020	+	THP1_FOXJ2_peak_32308	exon (ENST00000256383, exon 8 of 8)	NA	24915	ENST00000256383
BHLHE40	3	4983727	4984414	+	THP1_FOXJ2_peak_50961	exon (ENST00000256495, exon 5 of 5)	NA	4954	ENST00000256495
CD101	1	117033878	117034176	+	THP1_FOXJ2_peak_9639	exon (ENST00000256652, exon 9 of 9)	NA	32277	ENST00000256652
SLC38A2	12	46360976	46361274	-	THP1_FOXJ2_peak_28770	exon (ENST00000256689, exon 16 of 16)	NA	11742	ENST00000256689
DOCK2	5	169803064	169803247	+	THP1_FOXJ2_peak_60741	exon (ENST00000256935, exon 26 of 52)	NA	165908	ENST00000256935
DOCK2	5	169670955	169671233	+	THP1_FOXJ2_peak_60738	exon (ENST00000256935, exon 5 of 52)	NA	33847	ENST00000256935
PRPF38A	1	52417663	52417834	+	THP1_FOXJ2_peak_4982	exon (ENST00000257181, exon 10 of 10)	NA	13184	ENST00000257181
KLB	4	39448621	39448902	+	THP1_FOXJ2_peak_53106	exon (ENST00000257408, exon 5 of 5)	NA	41908	ENST00000257408
LMO2	11	33869814	33870049	-	THP1_FOXJ2_peak_26016	exon (ENST00000257818, exon 3 of 6)	NA	22358	ENST00000257818
LMO2	11	33858863	33859068	-	THP1_FOXJ2_peak_26015	exon (ENST00000257818, exon 6 of 6)	NA	33324	ENST00000257818
MRPL44	2	223959797	223959968	+	THP1_FOXJ2_peak_47679	exon (ENST00000258383, exon 2 of 4)	NA	2478	ENST00000258383
DOCK10	2	224856805	224856976	-	THP1_FOXJ2_peak_47715	exon (ENST00000258390, exon 15 of 56)	NA	185552	ENST00000258390
WNT10A	2	218892912	218893239	+	THP1_FOXJ2_peak_47602	exon (ENST00000258411, exon 4 of 4)	NA	12712	ENST00000258411
EPC2	2	148787390	148787561	+	THP1_FOXJ2_peak_46484	exon (ENST00000258484, exon 14 of 14)	NA	142491	ENST00000258484
IREB2	15	78476226	78476397	+	THP1_FOXJ2_peak_35852	exon (ENST00000258886, exon 9 of 22)	NA	38122	ENST00000258886
CALCOCO2	17	48852396	48852702	+	THP1_FOXJ2_peak_40848	exon (ENST00000258947, exon 8 of 13)	NA	21561	ENST00000258947
LIMD2	17	63697737	63698117	-	THP1_FOXJ2_peak_41184	exon (ENST00000259006, exon 5 of 5)	NA	2213	ENST00000259006
TMEM63B	6	44151764	44152100	+	THP1_FOXJ2_peak_63903	exon (ENST00000259746, exon 19 of 24)	NA	25018	ENST00000259746
TMEM63B	6	44139429	44139600	+	THP1_FOXJ2_peak_63901	exon (ENST00000259746, exon 7 of 24)	NA	12600	ENST00000259746
TTBK1	6	43258965	43259136	+	THP1_FOXJ2_peak_63656	exon (ENST00000259750, exon 11 of 15)	NA	15370	ENST00000259750
THBS1	15	39593458	39593629	+	THP1_FOXJ2_peak_33364	exon (ENST00000260356, exon 19 of 22)	NA	12450	ENST00000260356
NOX5	15	69057447	69057739	+	THP1_FOXJ2_peak_34651	exon (ENST00000260364, exon 17 of 17)	NA	127068	ENST00000260364
NOX5	15	69031578	69031958	+	THP1_FOXJ2_peak_34645	exon (ENST00000260364, exon 5 of 17)	NA	101243	ENST00000260364
TTLL7	1	83882967	83883180	-	THP1_FOXJ2_peak_5953	exon (ENST00000260505, exon 20 of 21)	NA	116059	ENST00000260505
FNBP1L	1	93553672	93554373	+	THP1_FOXJ2_peak_6599	exon (ENST00000260506, exon 14 of 14)	NA	105891	ENST00000260506
FNBP1L	1	93551163	93551677	+	THP1_FOXJ2_peak_6597	exon (ENST00000260506, exon 14 of 14)	NA	103289	ENST00000260506
FNBP1L	1	93552498	93553260	+	THP1_FOXJ2_peak_6598	exon (ENST00000260506, exon 14 of 14)	NA	104748	ENST00000260506
ACTR2	2	65264920	65265200	+	THP1_FOXJ2_peak_45503	exon (ENST00000260641, exon 8 of 9)	NA	37307	ENST00000260641
ARL3	10	102673959	102674164	-	THP1_FOXJ2_peak_24731	exon (ENST00000260746, exon 6 of 6)	NA	40346	ENST00000260746
ABCC9	12	21933727	21933933	-	THP1_FOXJ2_peak_28082	exon (ENST00000261200, exon 2 of 38)	NA	2844	ENST00000261200
TRMT5	14	60973311	60973682	-	THP1_FOXJ2_peak_32242	exon (ENST00000261249, exon 5 of 5)	NA	7862	ENST00000261249
RAB21	12	71787654	71787825	+	THP1_FOXJ2_peak_29010	exon (ENST00000261263, exon 7 of 7)	NA	32865	ENST00000261263
XYLT1	16	17259336	17259516	-	THP1_FOXJ2_peak_38775	exon (ENST00000261381, exon 3 of 12)	NA	211455	ENST00000261381
ERP29	12	112022262	112022474	+	THP1_FOXJ2_peak_29257	exon (ENST00000261735, exon 3 of 3)	NA	9052	ENST00000261735
ZFAND6	15	80122698	80122869	+	THP1_FOXJ2_peak_36107	exon (ENST00000261749, exon 5 of 7)	NA	63215	ENST00000261749
PDGFRB	5	150117764	150117935	-	THP1_FOXJ2_peak_60267	exon (ENST00000261799, exon 22 of 23)	NA	38011	ENST00000261799
GNB5	15	52135475	52135997	-	THP1_FOXJ2_peak_33708	exon (ENST00000261837, exon 8 of 13)	NA	55633	ENST00000261837
GLCE	15	69270318	69270489	+	THP1_FOXJ2_peak_34676	exon (ENST00000261858, exon 5 of 5)	NA	109769	ENST00000261858
CORO2B	15	68725743	68726014	+	THP1_FOXJ2_peak_34608	exon (ENST00000261861, exon 12 of 12)	NA	146909	ENST00000261861
CORO2B	15	68713834	68714060	+	THP1_FOXJ2_peak_34606	exon (ENST00000261861, exon 6 of 12)	NA	134978	ENST00000261861
HACD3	15	65577638	65577905	+	THP1_FOXJ2_peak_34085	exon (ENST00000261875, exon 11 of 11)	NA	47305	ENST00000261875
AAGAB	15	67236616	67236925	-	THP1_FOXJ2_peak_34366	exon (ENST00000261880, exon 2 of 10)	NA	17966	ENST00000261880
SEMA7A	15	74410533	74410704	-	THP1_FOXJ2_peak_35298	exon (ENST00000261918, exon 14 of 14)	NA	23849	ENST00000261918
EIF4B	12	53033822	53034109	+	THP1_FOXJ2_peak_28853	exon (ENST00000262056, exon 9 of 15)	NA	27807	ENST00000262056
VIPR2	7	159030694	159030865	-	THP1_FOXJ2_peak_76042	exon (ENST00000262178, exon 13 of 13)	NA	114178	ENST00000262178
RCOR1	14	102728628	102728844	+	THP1_FOXJ2_peak_32873	exon (ENST00000262241, exon 12 of 12)	NA	136075	ENST00000262241
RHBDF1	16	57979	58192	-	THP1_FOXJ2_peak_38370	exon (ENST00000262316, exon 18 of 18)	NA	14546	ENST00000262316
SLC1A1	9	4572166	4572337	+	THP1_FOXJ2_peak_81789	exon (ENST00000262352, exon 7 of 12)	NA	81807	ENST00000262352
DNAJA3	16	4441359	4441556	+	THP1_FOXJ2_peak_38523	exon (ENST00000262375, exon 4 of 12)	NA	15652	ENST00000262375
COQ9	16	57460607	57460828	+	THP1_FOXJ2_peak_39362	exon (ENST00000262507, exon 9 of 9)	NA	13280	ENST00000262507
SRCAP	16	30724786	30725074	+	THP1_FOXJ2_peak_39191	exon (ENST00000262518, exon 25 of 34)	NA	25789	ENST00000262518
SLC9A3R1	17	74769153	74769327	+	THP1_FOXJ2_peak_41490	exon (ENST00000262613, exon 6 of 6)	NA	20588	ENST00000262613
IMPAD1	8	56963767	56963938	-	THP1_FOXJ2_peak_79817	exon (ENST00000262644, exon 5 of 5)	NA	29992	ENST00000262644
CDKN2C	1	50967868	50968178	+	THP1_FOXJ2_peak_4736	exon (ENST00000262662, exon 2 of 4)	NA	7278	ENST00000262662
CDKN2C	1	50968504	50969481	+	THP1_FOXJ2_peak_4737	exon (ENST00000262662, exon 2 of 4)	NA	8247	ENST00000262662
CDKN2C	1	50973580	50974928	+	THP1_FOXJ2_peak_4741	exon (ENST00000262662, exon 4 of 4)	NA	13509	ENST00000262662
PHLPP1	18	62979326	62979533	+	THP1_FOXJ2_peak_42311	exon (ENST00000262719, exon 17 of 17)	NA	263979	ENST00000262719
GNA15	19	3157672	3157843	+	THP1_FOXJ2_peak_42745	exon (ENST00000262958, exon 6 of 7)	NA	21564	ENST00000262958
GNA15	19	3163504	3163775	+	THP1_FOXJ2_peak_42746	exon (ENST00000262958, exon 7 of 7)	NA	27446	ENST00000262958
CCDC94	19	4261964	4262220	+	THP1_FOXJ2_peak_42774	exon (ENST00000262962, exon 6 of 8)	NA	15013	ENST00000262962
DHTKD1	10	12112918	12113166	+	THP1_FOXJ2_peak_22551	exon (ENST00000263035, exon 13 of 17)	NA	44070	ENST00000263035
DHTKD1	10	12084574	12084919	+	THP1_FOXJ2_peak_22548	exon (ENST00000263035, exon 3 of 17)	NA	15774	ENST00000263035
OPTN	10	13118947	13119118	+	THP1_FOXJ2_peak_22593	exon (ENST00000263036, exon 7 of 15)	NA	19583	ENST00000263036
NOTCH3	19	15184745	15185125	-	THP1_FOXJ2_peak_43168	exon (ENST00000263388, exon 15 of 33)	NA	16046	ENST00000263388
PTPN4	2	119982771	119982942	+	THP1_FOXJ2_peak_46174	exon (ENST00000263708, exon 27 of 27)	NA	223225	ENST00000263708
LRP2	2	169171961	169172132	-	THP1_FOXJ2_peak_46711	exon (ENST00000263816, exon 58 of 79)	NA	190639	ENST00000263816
TNFRSF8	1	12143498	12144289	+	THP1_FOXJ2_peak_289	exon (ENST00000263932, exon 15 of 15)	NA	80516	ENST00000263932
KIF1B	1	10360910	10361109	+	THP1_FOXJ2_peak_240	exon (ENST00000263934, exon 37 of 47)	NA	150204	ENST00000263934
LAMC2	1	183243833	183244101	+	THP1_FOXJ2_peak_17273	exon (ENST00000264144, exon 23 of 23)	NA	57679	ENST00000264144
LAMC2	1	183244404	183244692	+	THP1_FOXJ2_peak_17274	exon (ENST00000264144, exon 23 of 23)	NA	58260	ENST00000264144
AGPS	2	177543385	177543556	+	THP1_FOXJ2_peak_46856	exon (ENST00000264167, exon 20 of 20)	NA	150826	ENST00000264167
ORC4	2	147933937	147934119	-	THP1_FOXJ2_peak_46465	exon (ENST00000264169, exon 14 of 14)	NA	87576	ENST00000264169
CAPZB	1	19448726	19449266	-	THP1_FOXJ2_peak_478	exon (ENST00000264203, exon 2 of 9)	NA	36517	ENST00000264203
ALS2	2	201728522	201728693	-	THP1_FOXJ2_peak_47332	exon (ENST00000264276, exon 15 of 34)	NA	52582	ENST00000264276
YWHAE	17	1364852	1365023	-	THP1_FOXJ2_peak_40123	exon (ENST00000264335, exon 2 of 6)	NA	35441	ENST00000264335
ADD2	2	70661707	70661878	-	THP1_FOXJ2_peak_45676	exon (ENST00000264436, exon 16 of 16)	NA	106385	ENST00000264436
PHRF1	11	608365	608548	+	THP1_FOXJ2_peak_25482	exon (ENST00000264555, exon 14 of 18)	NA	31970	ENST00000264555
NEIL3	4	177339724	177339895	+	THP1_FOXJ2_peak_55237	exon (ENST00000264596, exon 5 of 10)	NA	29973	ENST00000264596
MLPH	2	237554371	237554715	+	THP1_FOXJ2_peak_48040	exon (ENST00000264605, exon 16 of 16)	NA	67375	ENST00000264605
ASB1	2	238449867	238450143	+	THP1_FOXJ2_peak_48068	exon (ENST00000264607, exon 5 of 5)	NA	23181	ENST00000264607
CLDN16	3	190408288	190408459	+	THP1_FOXJ2_peak_52332	exon (ENST00000264734, exon 4 of 5)	NA	20501	ENST00000264734
ARSB	5	78955298	78955558	-	THP1_FOXJ2_peak_58423	exon (ENST00000264914, exon 4 of 8)	NA	30357	ENST00000264914
PDE8B	5	77408873	77409054	+	THP1_FOXJ2_peak_58369	exon (ENST00000264917, exon 14 of 22)	NA	198082	ENST00000264917
GRPEL1	4	7060506	7060786	-	THP1_FOXJ2_peak_52585	exon (ENST00000264954, exon 4 of 4)	NA	7551	ENST00000264954
GRPEL1	4	7059134	7059445	-	THP1_FOXJ2_peak_52584	exon (ENST00000264954, exon 4 of 4)	NA	8908	ENST00000264954
CEP70	3	138494417	138494660	-	THP1_FOXJ2_peak_51936	exon (ENST00000264982, exon 18 of 18)	NA	99818	ENST00000264982
GALNT7	4	173322004	173322175	+	THP1_FOXJ2_peak_55188	exon (ENST00000265000, exon 12 of 12)	NA	153336	ENST00000265000
ZFR	5	32388148	32389019	-	THP1_FOXJ2_peak_56559	exon (ENST00000265069, exon 13 of 20)	NA	56178	ENST00000265069
ZFR	5	32355423	32355670	-	THP1_FOXJ2_peak_56555	exon (ENST00000265069, exon 20 of 20)	NA	89215	ENST00000265069
SUB1	5	32601075	32601424	+	THP1_FOXJ2_peak_56592	exon (ENST00000265073, exon 5 of 5)	NA	15750	ENST00000265073
RAI14	5	34795913	34796141	+	THP1_FOXJ2_peak_56725	exon (ENST00000265109, exon 4 of 18)	NA	139790	ENST00000265109
AFF4	5	132896824	132897077	-	THP1_FOXJ2_peak_59606	exon (ENST00000265343, exon 11 of 21)	NA	66684	ENST00000265343
XPO5	6	43553323	43553571	-	THP1_FOXJ2_peak_63727	exon (ENST00000265351, exon 14 of 32)	NA	22628	ENST00000265351
SRF	6	43173790	43174071	+	THP1_FOXJ2_peak_63644	exon (ENST00000265354, exon 2 of 7)	NA	2631	ENST00000265354
SRF	6	43180713	43180920	+	THP1_FOXJ2_peak_63647	exon (ENST00000265354, exon 7 of 7)	NA	9517	ENST00000265354
COL6A5	3	130470845	130471031	+	THP1_FOXJ2_peak_51876	exon (ENST00000265379, exon 40 of 43)	NA	125422	ENST00000265379
POLB	8	42369180	42369431	+	THP1_FOXJ2_peak_79412	exon (ENST00000265421, exon 12 of 14)	NA	30850	ENST00000265421
RPS6KA2	6	166411539	166411743	-	THP1_FOXJ2_peak_73831	exon (ENST00000265678, exon 21 of 21)	NA	215602	ENST00000265678
CDK6	7	92605204	92605417	-	THP1_FOXJ2_peak_75203	exon (ENST00000265734, exon 8 of 8)	NA	228607	ENST00000265734
ADAM28	8	24335392	24335719	+	THP1_FOXJ2_peak_77249	exon (ENST00000265769, exon 14 of 23)	NA	41515	ENST00000265769
ADAM28	8	24349819	24350035	+	THP1_FOXJ2_peak_77255	exon (ENST00000265769, exon 19 of 23)	NA	55887	ENST00000265769
PDLIM2	8	22594722	22595390	+	THP1_FOXJ2_peak_77001	exon (ENST00000265810, exon 10 of 10)	NA	14566	ENST00000265810
HNRNPH3	10	68338517	68338834	+	THP1_FOXJ2_peak_23811	exon (ENST00000265866, exon 4 of 10)	NA	6600	ENST00000265866
SNX19	11	130876778	130877004	-	THP1_FOXJ2_peak_27922	exon (ENST00000265909, exon 11 of 11)	NA	39618	ENST00000265909
AMIGO2	12	47076077	47076248	-	THP1_FOXJ2_peak_28804	exon (ENST00000266581, exon 2 of 2)	NA	3703	ENST00000266581
GPR65	14	88014350	88014521	+	THP1_FOXJ2_peak_32633	exon (ENST00000267549, exon 2 of 2)	NA	9311	ENST00000267549
UBE2Q2	15	75873345	75873561	+	THP1_FOXJ2_peak_35553	exon (ENST00000267938, exon 5 of 13)	NA	30168	ENST00000267938
TSPAN3	15	77052827	77052998	-	THP1_FOXJ2_peak_35705	exon (ENST00000267970, exon 5 of 7)	NA	18316	ENST00000267970
TSPAN3	15	77046167	77046488	-	THP1_FOXJ2_peak_35704	exon (ENST00000267970, exon 7 of 7)	NA	24901	ENST00000267970
MESDC1	15	81005045	81005216	+	THP1_FOXJ2_peak_36213	exon (ENST00000267984, exon 1 of 1)	NA	4186	ENST00000267984
IGF1R	15	98957679	98957928	+	THP1_FOXJ2_peak_38022	exon (ENST00000268035, exon 21 of 21)	NA	308832	ENST00000268035
IGF1R	15	98958771	98958942	+	THP1_FOXJ2_peak_38023	exon (ENST00000268035, exon 21 of 21)	NA	309885	ENST00000268035
CYP11A1	15	74339489	74339729	-	THP1_FOXJ2_peak_35281	exon (ENST00000268053, exon 6 of 9)	NA	28131	ENST00000268053
PML	15	74045707	74045954	+	THP1_FOXJ2_peak_35245	exon (ENST00000268058, exon 9 of 9)	NA	51113	ENST00000268058
SCAMP2	15	74844653	74845029	-	THP1_FOXJ2_peak_35372	exon (ENST00000268099, exon 9 of 9)	NA	28524	ENST00000268099
RHCG	15	89471745	89471952	-	THP1_FOXJ2_peak_36888	exon (ENST00000268122, exon 11 of 11)	NA	24765	ENST00000268122
POLG	15	89322696	89322867	-	THP1_FOXJ2_peak_36851	exon (ENST00000268124, exon 14 of 23)	NA	12066	ENST00000268124
POLG	15	89319147	89319464	-	THP1_FOXJ2_peak_36850	exon (ENST00000268124, exon 19 of 23)	NA	15542	ENST00000268124
TICRR	15	89624183	89624354	+	THP1_FOXJ2_peak_36909	exon (ENST00000268138, exon 20 of 22)	NA	48786	ENST00000268138
ZNF710	15	90080845	90081210	+	THP1_FOXJ2_peak_36995	exon (ENST00000268154, exon 5 of 5)	NA	79635	ENST00000268154
FURIN	15	90882943	90883114	+	THP1_FOXJ2_peak_37182	exon (ENST00000268171, exon 16 of 16)	NA	14436	ENST00000268171
IQGAP1	15	90467345	90467579	+	THP1_FOXJ2_peak_37082	exon (ENST00000268182, exon 18 of 38)	NA	79244	ENST00000268182
IQGAP1	15	90426179	90426350	+	THP1_FOXJ2_peak_37073	exon (ENST00000268182, exon 3 of 38)	NA	38046	ENST00000268182
IQGAP1	15	90500368	90500708	+	THP1_FOXJ2_peak_37086	exon (ENST00000268182, exon 38 of 38)	NA	112320	ENST00000268182
PRSS36	16	31142389	31142820	-	THP1_FOXJ2_peak_39217	exon (ENST00000268281, exon 10 of 15)	NA	7490	ENST00000268281
CDR2	16	22346533	22346771	-	THP1_FOXJ2_peak_38900	exon (ENST00000268383, exon 5 of 5)	NA	27965	ENST00000268383
ZCCHC14	16	87407546	87407894	-	THP1_FOXJ2_peak_40008	exon (ENST00000268616, exon 13 of 13)	NA	84325	ENST00000268616
ZNF174	16	3408804	3408975	+	THP1_FOXJ2_peak_38486	exon (ENST00000268655, exon 3 of 3)	NA	7469	ENST00000268655
TAF4B	18	26265154	26265325	+	THP1_FOXJ2_peak_41843	exon (ENST00000269142, exon 2 of 15)	NA	39303	ENST00000269142
SMG9	19	43733607	43733778	-	THP1_FOXJ2_peak_43560	exon (ENST00000270066, exon 11 of 14)	NA	21298	ENST00000270066
RNPEPL1	2	240579763	240580278	+	THP1_FOXJ2_peak_48116	exon (ENST00000270357, exon 11 of 11)	NA	11333	ENST00000270357
LILRB4	19	54662819	54662990	+	THP1_FOXJ2_peak_43783	exon (ENST00000270452, exon 2 of 4)	NA	18989	ENST00000270452
CTTNBP2NL	1	112460446	112460752	+	THP1_FOXJ2_peak_8969	exon (ENST00000271277, exon 6 of 6)	NA	64418	ENST00000271277
PSMA5	1	109400730	109400901	-	THP1_FOXJ2_peak_8497	exon (ENST00000271308, exon 9 of 9)	NA	25536	ENST00000271308
CELSR2	1	109263564	109263917	+	THP1_FOXJ2_peak_8470	exon (ENST00000271332, exon 9 of 34)	NA	13721	ENST00000271332
ILDR2	1	166916491	166916832	-	THP1_FOXJ2_peak_16428	exon (ENST00000271417, exon 10 of 10)	NA	58663	ENST00000271417
ILDR2	1	166913300	166913471	-	THP1_FOXJ2_peak_16425	exon (ENST00000271417, exon 10 of 10)	NA	61939	ENST00000271417
ILDR2	1	166918516	166918790	-	THP1_FOXJ2_peak_16429	exon (ENST00000271417, exon 10 of 10)	NA	56671	ENST00000271417
ILDR2	1	166915463	166915653	-	THP1_FOXJ2_peak_16427	exon (ENST00000271417, exon 10 of 10)	NA	59766	ENST00000271417
ILDR2	1	166909946	166910160	-	THP1_FOXJ2_peak_16423	exon (ENST00000271417, exon 10 of 10)	NA	65271	ENST00000271417
ILDR2	1	166914694	166914996	-	THP1_FOXJ2_peak_16426	exon (ENST00000271417, exon 10 of 10)	NA	60479	ENST00000271417
ILDR2	1	166910590	166910815	-	THP1_FOXJ2_peak_16424	exon (ENST00000271417, exon 10 of 10)	NA	64622	ENST00000271417
FCGR2A	1	161518328	161518604	+	THP1_FOXJ2_peak_14527	exon (ENST00000271450, exon 7 of 7)	NA	13036	ENST00000271450
UAP1	1	162599551	162599954	+	THP1_FOXJ2_peak_15007	exon (ENST00000271469, exon 11 of 11)	NA	38246	ENST00000271469
UAP1	1	162579356	162579744	+	THP1_FOXJ2_peak_15001	exon (ENST00000271469, exon 4 of 11)	NA	18044	ENST00000271469
UAP1	1	162581222	162581448	+	THP1_FOXJ2_peak_15003	exon (ENST00000271469, exon 5 of 11)	NA	19829	ENST00000271469
FCRL4	1	157580200	157580477	-	THP1_FOXJ2_peak_13192	exon (ENST00000271532, exon 8 of 12)	NA	17742	ENST00000271532
HMCN1	1	186144477	186144852	+	THP1_FOXJ2_peak_17363	exon (ENST00000271588, exon 91 of 107)	NA	410113	ENST00000271588
PRUNE1	1	151024659	151024883	+	THP1_FOXJ2_peak_12187	exon (ENST00000271620, exon 4 of 8)	NA	16294	ENST00000271620
SETDB1	1	150964063	150964517	+	THP1_FOXJ2_peak_12180	exon (ENST00000271640, exon 22 of 22)	NA	37951	ENST00000271640
ADAMTSL4	1	150560087	150560608	+	THP1_FOXJ2_peak_12100	exon (ENST00000271643, exon 19 of 19)	NA	10978	ENST00000271643
CTSK	1	150796502	150796673	-	THP1_FOXJ2_peak_12152	exon (ENST00000271651, exon 8 of 8)	NA	11736	ENST00000271651
POGZ	1	151404999	151405324	-	THP1_FOXJ2_peak_12248	exon (ENST00000271715, exon 19 of 19)	NA	54304	ENST00000271715
KCNN3	1	154713368	154713674	-	THP1_FOXJ2_peak_12771	exon (ENST00000271915, exon 7 of 8)	NA	156759	ENST00000271915
KCNN3	1	154704313	154704484	-	THP1_FOXJ2_peak_12770	exon (ENST00000271915, exon 8 of 8)	NA	165882	ENST00000271915
SDE2	1	225988098	225988296	-	THP1_FOXJ2_peak_19211	exon (ENST00000272091, exon 6 of 7)	NA	11134	ENST00000272091
SDE2	1	225985274	225985454	-	THP1_FOXJ2_peak_19210	exon (ENST00000272091, exon 7 of 7)	NA	13967	ENST00000272091
LEFTY1	1	225886683	225886925	-	THP1_FOXJ2_peak_19190	exon (ENST00000272134, exon 4 of 4)	NA	2342	ENST00000272134
GDF7	2	20677462	20677767	+	THP1_FOXJ2_peak_44304	exon (ENST00000272224, exon 2 of 2)	NA	10950	ENST00000272224
ABCG8	2	43878151	43878322	+	THP1_FOXJ2_peak_44952	exon (ENST00000272286, exon 13 of 13)	NA	39272	ENST00000272286
CALM2	2	47162149	47162599	-	THP1_FOXJ2_peak_45050	exon (ENST00000272298, exon 4 of 6)	NA	14227	ENST00000272298
SFRP2	4	153785854	153786030	-	THP1_FOXJ2_peak_54985	exon (ENST00000274063, exon 2 of 3)	NA	3178	ENST00000274063
FAM105A	5	14607283	14607531	+	THP1_FOXJ2_peak_55826	exon (ENST00000274217, exon 6 of 8)	NA	25632	ENST00000274217
FAM105A	5	14611422	14611593	+	THP1_FOXJ2_peak_55827	exon (ENST00000274217, exon 8 of 8)	NA	29732	ENST00000274217
RPL37	5	40830979	40831417	-	THP1_FOXJ2_peak_57222	exon (ENST00000274242, exon 4 of 4)	NA	4137	ENST00000274242
IQGAP2	5	76631803	76631974	+	THP1_FOXJ2_peak_58352	exon (ENST00000274364, exon 15 of 36)	NA	228639	ENST00000274364
CRHBP	5	76968800	76968971	+	THP1_FOXJ2_peak_58356	exon (ENST00000274368, exon 7 of 7)	NA	16172	ENST00000274368
MUT	6	49459189	49459424	-	THP1_FOXJ2_peak_64820	exon (ENST00000274813, exon 2 of 13)	NA	3885	ENST00000274813
MUT	6	49457841	49458184	-	THP1_FOXJ2_peak_64819	exon (ENST00000274813, exon 3 of 13)	NA	5179	ENST00000274813
MLIP	6	54266082	54266253	+	THP1_FOXJ2_peak_65598	exon (ENST00000274897, exon 13 of 13)	NA	247251	ENST00000274897
SCUBE3	6	35243031	35243202	+	THP1_FOXJ2_peak_62159	exon (ENST00000274938, exon 15 of 22)	NA	28697	ENST00000274938
SCUBE3	6	35252041	35252315	+	THP1_FOXJ2_peak_62164	exon (ENST00000274938, exon 22 of 22)	NA	37759	ENST00000274938
SCUBE3	6	35249117	35249288	+	THP1_FOXJ2_peak_62163	exon (ENST00000274938, exon 22 of 22)	NA	34783	ENST00000274938
FGD2	6	37008638	37009317	+	THP1_FOXJ2_peak_62608	exon (ENST00000274963, exon 2 of 16)	NA	3330	ENST00000274963
NFKBIE	6	44258467	44258795	-	THP1_FOXJ2_peak_63939	exon (ENST00000275015, exon 6 of 6)	NA	7157	ENST00000275015
PHIP	6	78970061	78970232	-	THP1_FOXJ2_peak_67418	exon (ENST00000275034, exon 26 of 40)	NA	108090	ENST00000275034
PHIP	6	78945991	78946241	-	THP1_FOXJ2_peak_67417	exon (ENST00000275034, exon 38 of 40)	NA	132120	ENST00000275034
PHIP	6	78940971	78941167	-	THP1_FOXJ2_peak_67415	exon (ENST00000275034, exon 40 of 40)	NA	137167	ENST00000275034
MMS22L	6	97145665	97145856	-	THP1_FOXJ2_peak_68669	exon (ENST00000275053, exon 25 of 25)	NA	137416	ENST00000275053
CLVS2	6	123070772	123070943	+	THP1_FOXJ2_peak_70448	exon (ENST00000275162, exon 6 of 6)	NA	74886	ENST00000275162
ATP6V1B2	8	20220396	20220731	+	THP1_FOXJ2_peak_76747	exon (ENST00000276390, exon 14 of 14)	NA	23196	ENST00000276390
DOK2	8	21910736	21910969	-	THP1_FOXJ2_peak_76912	exon (ENST00000276420, exon 4 of 5)	NA	3008	ENST00000276420
DOK2	8	21908964	21909605	-	THP1_FOXJ2_peak_76911	exon (ENST00000276420, exon 5 of 5)	NA	4576	ENST00000276420
DOCK5	8	25345281	25345837	+	THP1_FOXJ2_peak_77347	exon (ENST00000276440, exon 26 of 52)	NA	160694	ENST00000276440
DOCK5	8	25372489	25372818	+	THP1_FOXJ2_peak_77349	exon (ENST00000276440, exon 35 of 52)	NA	187788	ENST00000276440
DOCK5	8	25392788	25392959	+	THP1_FOXJ2_peak_77350	exon (ENST00000276440, exon 44 of 52)	NA	208008	ENST00000276440
DOCK5	8	25414392	25414935	+	THP1_FOXJ2_peak_77352	exon (ENST00000276440, exon 52 of 52)	NA	229798	ENST00000276440
STAR	8	38144222	38144393	-	THP1_FOXJ2_peak_78868	exon (ENST00000276449, exon 7 of 7)	NA	6958	ENST00000276449
ERLIN2	8	37758779	37759031	+	THP1_FOXJ2_peak_78786	exon (ENST00000276461, exon 12 of 12)	NA	22278	ENST00000276461
ERLIN2	8	37754358	37754652	+	THP1_FOXJ2_peak_78784	exon (ENST00000276461, exon 12 of 12)	NA	17878	ENST00000276461
ERLIN2	8	37757612	37757871	+	THP1_FOXJ2_peak_78785	exon (ENST00000276461, exon 12 of 12)	NA	21114	ENST00000276461
GINS4	8	41544157	41545022	+	THP1_FOXJ2_peak_79276	exon (ENST00000276533, exon 8 of 8)	NA	15383	ENST00000276533
UHRF2	9	6506824	6506995	+	THP1_FOXJ2_peak_82199	exon (ENST00000276893, exon 16 of 16)	NA	93586	ENST00000276893
PLIN2	9	19118364	19118538	-	THP1_FOXJ2_peak_83736	exon (ENST00000276914, exon 7 of 8)	NA	9125	ENST00000276914
PLIN2	9	19116249	19116652	-	THP1_FOXJ2_peak_83735	exon (ENST00000276914, exon 8 of 8)	NA	11126	ENST00000276914
NOTCH1	9	136519299	136519674	-	THP1_FOXJ2_peak_85561	exon (ENST00000277541, exon 5 of 34)	NA	26376	ENST00000277541
NACC2	9	136008304	136008533	-	THP1_FOXJ2_peak_85529	exon (ENST00000277554, exon 6 of 6)	NA	86867	ENST00000277554
SSRP1	11	57330196	57330391	-	THP1_FOXJ2_peak_26764	exon (ENST00000278412, exon 11 of 17)	NA	5584	ENST00000278412
SSRP1	11	57327558	57327963	-	THP1_FOXJ2_peak_26762	exon (ENST00000278412, exon 14 of 17)	NA	8117	ENST00000278412
MPZL3	11	118228727	118228944	-	THP1_FOXJ2_peak_27310	exon (ENST00000278949, exon 6 of 6)	NA	23515	ENST00000278949
HIRIP3	16	29993991	29994300	-	THP1_FOXJ2_peak_39128	exon (ENST00000279392, exon 4 of 7)	NA	2291	ENST00000279392
MTMR12	5	32227917	32228089	-	THP1_FOXJ2_peak_56545	exon (ENST00000280285, exon 15 of 15)	NA	84935	ENST00000280285
CCT5	5	10266214	10266397	+	THP1_FOXJ2_peak_55631	exon (ENST00000280326, exon 11 of 11)	NA	16384	ENST00000280326
CCT5	5	10265207	10265463	+	THP1_FOXJ2_peak_55630	exon (ENST00000280326, exon 11 of 11)	NA	15414	ENST00000280326
CCT5	5	10258054	10258293	+	THP1_FOXJ2_peak_55628	exon (ENST00000280326, exon 5 of 11)	NA	8252	ENST00000280326
CRIM1	2	36522122	36522293	+	THP1_FOXJ2_peak_44677	exon (ENST00000280527, exon 13 of 17)	NA	166281	ENST00000280527
PITPNM2	12	122990557	122990804	-	THP1_FOXJ2_peak_29375	exon (ENST00000280562, exon 17 of 25)	NA	119815	ENST00000280562
SLC7A11	4	138183145	138183339	-	THP1_FOXJ2_peak_54721	exon (ENST00000280612, exon 8 of 12)	NA	59107	ENST00000280612
CGNL1	15	57547313	57547533	+	THP1_FOXJ2_peak_33797	exon (ENST00000281282, exon 19 of 19)	NA	170918	ENST00000281282
NVL	1	224307967	224308138	-	THP1_FOXJ2_peak_18967	exon (ENST00000281701, exon 6 of 23)	NA	22335	ENST00000281701
RNF219	13	78644679	78645142	-	THP1_FOXJ2_peak_31000	exon (ENST00000282003, exon 2 of 6)	NA	14269	ENST00000282003
SETBP1	18	45066337	45066508	+	THP1_FOXJ2_peak_41952	exon (ENST00000282030, exon 6 of 6)	NA	385524	ENST00000282030
IGSF10	3	151445336	151445769	-	THP1_FOXJ2_peak_52036	exon (ENST00000282466, exon 4 of 6)	NA	13157	ENST00000282466
MBNL1	3	152463090	152463285	+	THP1_FOXJ2_peak_52060	exon (ENST00000282488, exon 11 of 11)	NA	195147	ENST00000282488
ZNF117	7	64972808	64973081	-	THP1_FOXJ2_peak_74802	exon (ENST00000282869, exon 4 of 4)	NA	18092	ENST00000282869
RAB3C	5	58854980	58855217	+	THP1_FOXJ2_peak_57918	exon (ENST00000282878, exon 5 of 5)	NA	272058	ENST00000282878
RIOK2	5	97167563	97167762	-	THP1_FOXJ2_peak_58790	exon (ENST00000283109, exon 8 of 10)	NA	15598	ENST00000283109
PLA2R1	2	160044844	160045015	-	THP1_FOXJ2_peak_46626	exon (ENST00000283243, exon 2 of 30)	NA	17681	ENST00000283243
PLA2R1	2	159939236	159939418	-	THP1_FOXJ2_peak_46621	exon (ENST00000283243, exon 30 of 30)	NA	123283	ENST00000283243
PLA2R1	2	159933662	159933922	-	THP1_FOXJ2_peak_46620	exon (ENST00000283243, exon 30 of 30)	NA	128818	ENST00000283243
TRIP12	2	229778270	229778753	-	THP1_FOXJ2_peak_47798	exon (ENST00000283943, exon 35 of 41)	NA	143498	ENST00000283943
OTULIN	5	14693643	14693950	+	THP1_FOXJ2_peak_55835	exon (ENST00000284274, exon 7 of 7)	NA	29048	ENST00000284274
CERS3	15	100501645	100501892	-	THP1_FOXJ2_peak_38139	exon (ENST00000284382, exon 4 of 13)	NA	42952	ENST00000284382
DISP1	1	223003144	223003315	+	THP1_FOXJ2_peak_18784	exon (ENST00000284476, exon 8 of 8)	NA	74805	ENST00000284476
WNT3A	1	228059293	228059472	+	THP1_FOXJ2_peak_19490	exon (ENST00000284523, exon 4 of 4)	NA	52331	ENST00000284523
CCSAP	1	229324952	229325253	-	THP1_FOXJ2_peak_19686	exon (ENST00000284617, exon 4 of 4)	NA	17839	ENST00000284617
ATP5G3	2	175181295	175182044	-	THP1_FOXJ2_peak_46817	exon (ENST00000284727, exon 1 of 5)	NA	2938	ENST00000284727
WNT7A	3	13819135	13819381	-	THP1_FOXJ2_peak_51022	exon (ENST00000285018, exon 4 of 4)	NA	60863	ENST00000285018
VOPP1	7	55471285	55471514	-	THP1_FOXJ2_peak_74740	exon (ENST00000285279, exon 5 of 5)	NA	101126	ENST00000285279
DKK2	4	106921956	106922127	-	THP1_FOXJ2_peak_54276	exon (ENST00000285311, exon 4 of 4)	NA	114256	ENST00000285311
CASP10	2	201209135	201209400	+	THP1_FOXJ2_peak_47314	exon (ENST00000286186, exon 9 of 10)	NA	26386	ENST00000286186
FZD7	2	202037185	202037434	+	THP1_FOXJ2_peak_47340	exon (ENST00000286201, exon 1 of 1)	NA	2722	ENST00000286201
SLC26A2	5	149981465	149981636	+	THP1_FOXJ2_peak_60260	exon (ENST00000286298, exon 3 of 3)	NA	20813	ENST00000286298
MMP16	8	88038307	88038533	-	THP1_FOXJ2_peak_80185	exon (ENST00000286614, exon 10 of 10)	NA	289068	ENST00000286614
ADAMTSL3	15	83991077	83991280	+	THP1_FOXJ2_peak_36454	exon (ENST00000286744, exon 23 of 30)	NA	337092	ENST00000286744
PCDH1	5	141863615	141863945	-	THP1_FOXJ2_peak_59985	exon (ENST00000287008, exon 3 of 5)	NA	14630	ENST00000287008
KIF6	6	39335504	39335809	-	THP1_FOXJ2_peak_63034	exon (ENST00000287152, exon 23 of 23)	NA	389749	ENST00000287152
KIF6	6	39334796	39334991	-	THP1_FOXJ2_peak_63033	exon (ENST00000287152, exon 23 of 23)	NA	390512	ENST00000287152
KIF6	6	39330181	39330750	-	THP1_FOXJ2_peak_63032	exon (ENST00000287152, exon 23 of 23)	NA	394940	ENST00000287152
ZFAND3	6	38152613	38152784	+	THP1_FOXJ2_peak_62813	exon (ENST00000287218, exon 6 of 6)	NA	333199	ENST00000287218
RAB11FIP1	8	37874888	37875102	-	THP1_FOXJ2_peak_78817	exon (ENST00000287263, exon 3 of 5)	NA	24472	ENST00000287263
RAB11FIP1	8	37860863	37861077	-	THP1_FOXJ2_peak_78814	exon (ENST00000287263, exon 5 of 5)	NA	38497	ENST00000287263
UNC5D	8	35794274	35794621	+	THP1_FOXJ2_peak_78557	exon (ENST00000287272, exon 16 of 16)	NA	558682	ENST00000287272
B3GNT7	2	231400573	231400886	+	THP1_FOXJ2_peak_47859	exon (ENST00000287590, exon 2 of 2)	NA	5186	ENST00000287590
ZFYVE9	1	52239226	52239471	+	THP1_FOXJ2_peak_4959	exon (ENST00000287727, exon 4 of 19)	NA	97254	ENST00000287727
ZFYVE9	1	52238760	52238931	+	THP1_FOXJ2_peak_4958	exon (ENST00000287727, exon 4 of 19)	NA	96751	ENST00000287727
CYB5RL	1	54174015	54174360	-	THP1_FOXJ2_peak_5368	exon (ENST00000287899, exon 5 of 5)	NA	21494	ENST00000287899
CYB5RL	1	54172654	54173155	-	THP1_FOXJ2_peak_5367	exon (ENST00000287899, exon 5 of 5)	NA	22777	ENST00000287899
CYB5RL	1	54170205	54170638	-	THP1_FOXJ2_peak_5366	exon (ENST00000287899, exon 5 of 5)	NA	25260	ENST00000287899
GATAD1	7	92457891	92458062	+	THP1_FOXJ2_peak_75199	exon (ENST00000287957, exon 5 of 5)	NA	10523	ENST00000287957
WIPI2	7	5231840	5232011	+	THP1_FOXJ2_peak_74206	exon (ENST00000288828, exon 13 of 13)	NA	41737	ENST00000288828
CATIP	2	218367708	218368112	+	THP1_FOXJ2_peak_47576	exon (ENST00000289388, exon 10 of 10)	NA	11054	ENST00000289388
SLAMF8	1	159829911	159830168	+	THP1_FOXJ2_peak_13708	exon (ENST00000289707, exon 2 of 5)	NA	3289	ENST00000289707
SLAMF8	1	159836271	159836720	+	THP1_FOXJ2_peak_13712	exon (ENST00000289707, exon 5 of 5)	NA	9745	ENST00000289707
ANK1	8	41661419	41661590	-	THP1_FOXJ2_peak_79294	exon (ENST00000289734, exon 42 of 43)	NA	136118	ENST00000289734
KPNB1	17	47684200	47684371	+	THP1_FOXJ2_peak_40816	exon (ENST00000290158, exon 22 of 22)	NA	34447	ENST00000290158
RFX5	1	151340970	151341141	-	THP1_FOXJ2_peak_12236	exon (ENST00000290524, exon 11 of 11)	NA	6196	ENST00000290524
BTG2	1	203308676	203308893	+	THP1_FOXJ2_peak_17658	exon (ENST00000290551, exon 2 of 2)	NA	3248	ENST00000290551
MED8	1	43385991	43387308	-	THP1_FOXJ2_peak_3539	exon (ENST00000290663, exon 5 of 8)	NA	3159	ENST00000290663
MED8	1	43383149	43384904	-	THP1_FOXJ2_peak_3536	exon (ENST00000290663, exon 8 of 8)	NA	5782	ENST00000290663
AIRE	21	44297630	44298373	+	THP1_FOXJ2_peak_49904	exon (ENST00000291582, exon 14 of 14)	NA	12121	ENST00000291582
ZER1	9	128740701	128740964	-	THP1_FOXJ2_peak_85370	exon (ENST00000291900, exon 12 of 16)	NA	31061	ENST00000291900
SAFB	19	5653260	5653523	+	THP1_FOXJ2_peak_42823	exon (ENST00000292123, exon 11 of 21)	NA	30292	ENST00000292123
UBE2Q1	1	154555762	154555986	-	THP1_FOXJ2_peak_12749	exon (ENST00000292211, exon 2 of 13)	NA	2759	ENST00000292211
LRRC14	8	144521836	144522112	+	THP1_FOXJ2_peak_80811	exon (ENST00000292524, exon 4 of 4)	NA	3967	ENST00000292524
MAML1	5	179765482	179766060	+	THP1_FOXJ2_peak_61156	exon (ENST00000292599, exon 2 of 5)	NA	32921	ENST00000292599
MAML1	5	179774286	179774457	+	THP1_FOXJ2_peak_61160	exon (ENST00000292599, exon 5 of 5)	NA	41521	ENST00000292599
CELF5	19	3284854	3285025	+	THP1_FOXJ2_peak_42748	exon (ENST00000292672, exon 9 of 13)	NA	60236	ENST00000292672
TMEM143	19	48334035	48334218	-	THP1_FOXJ2_peak_43637	exon (ENST00000293261, exon 7 of 8)	NA	30111	ENST00000293261
ZNF562	19	9646118	9646289	-	THP1_FOXJ2_peak_42975	exon (ENST00000293648, exon 4 of 4)	NA	28855	ENST00000293648
ZNF563	19	12318152	12318323	-	THP1_FOXJ2_peak_43057	exon (ENST00000293725, exon 4 of 4)	NA	15451	ENST00000293725
LEMD2	6	33777012	33777280	-	THP1_FOXJ2_peak_61866	exon (ENST00000293760, exon 7 of 9)	NA	11990	ENST00000293760
LEMD2	6	33771084	33772180	-	THP1_FOXJ2_peak_61862	exon (ENST00000293760, exon 9 of 9)	NA	17504	ENST00000293760
SLX4	16	3608560	3608883	-	THP1_FOXJ2_peak_38490	exon (ENST00000294008, exon 2 of 15)	NA	2877	ENST00000294008
MAP4K2	11	64787675	64787846	-	THP1_FOXJ2_peak_27059	exon (ENST00000294066, exon 32 of 32)	NA	15481	ENST00000294066
ZYG11B	1	52826150	52826321	+	THP1_FOXJ2_peak_5053	exon (ENST00000294353, exon 14 of 14)	NA	99726	ENST00000294353
DRAXIN	1	11719707	11720296	+	THP1_FOXJ2_peak_271	exon (ENST00000294485, exon 7 of 7)	NA	28272	ENST00000294485
LAPTM5	1	30742389	30742579	-	THP1_FOXJ2_peak_816	exon (ENST00000294507, exon 2 of 8)	NA	15336	ENST00000294507
ZNF496	1	247298432	247298603	-	THP1_FOXJ2_peak_21959	exon (ENST00000294753, exon 9 of 9)	NA	33226	ENST00000294753
NCSTN	1	160353119	160353292	+	THP1_FOXJ2_peak_13942	exon (ENST00000294785, exon 10 of 17)	NA	9933	ENST00000294785
NCSTN	1	160358285	160358536	+	THP1_FOXJ2_peak_13943	exon (ENST00000294785, exon 17 of 17)	NA	15138	ENST00000294785
NCSTN	1	160350138	160350361	+	THP1_FOXJ2_peak_13939	exon (ENST00000294785, exon 5 of 17)	NA	6977	ENST00000294785
NCSTN	1	160352040	160352211	+	THP1_FOXJ2_peak_13940	exon (ENST00000294785, exon 8 of 17)	NA	8853	ENST00000294785
OLFML2B	1	162006190	162006567	-	THP1_FOXJ2_peak_14786	exon (ENST00000294794, exon 4 of 8)	NA	17476	ENST00000294794
REL	2	60927043	60927576	+	THP1_FOXJ2_peak_45322	exon (ENST00000295025, exon 11 of 11)	NA	45788	ENST00000295025
SPRTN	1	231354323	231354528	+	THP1_FOXJ2_peak_19976	exon (ENST00000295050, exon 5 of 5)	NA	16377	ENST00000295050
FAM84A	2	14635690	14636029	+	THP1_FOXJ2_peak_44213	exon (ENST00000295092, exon 2 of 2)	NA	3173	ENST00000295092
NEUROD1	2	181678390	181678561	-	THP1_FOXJ2_peak_46935	exon (ENST00000295108, exon 2 of 2)	NA	2401	ENST00000295108
WDCP	2	24030275	24030446	-	THP1_FOXJ2_peak_44373	exon (ENST00000295148, exon 4 of 4)	NA	16993	ENST00000295148
ATP1A1	1	116404300	116404704	+	THP1_FOXJ2_peak_9532	exon (ENST00000295598, exon 23 of 23)	NA	31242	ENST00000295598
WDFY3	4	84691408	84691952	-	THP1_FOXJ2_peak_53920	exon (ENST00000295888, exon 60 of 68)	NA	274711	ENST00000295888
SHROOM3	4	76782195	76782367	+	THP1_FOXJ2_peak_53709	exon (ENST00000296043, exon 11 of 11)	NA	347181	ENST00000296043
ADH5	4	99076705	99076876	-	THP1_FOXJ2_peak_54114	exon (ENST00000296412, exon 5 of 9)	NA	11961	ENST00000296412
PRSS12	4	118282802	118283167	-	THP1_FOXJ2_peak_54458	exon (ENST00000296498, exon 12 of 13)	NA	70019	ENST00000296498
PRSS12	4	118282009	118282180	-	THP1_FOXJ2_peak_54457	exon (ENST00000296498, exon 13 of 13)	NA	70909	ENST00000296498
PRSS12	4	118280459	118280669	-	THP1_FOXJ2_peak_54455	exon (ENST00000296498, exon 13 of 13)	NA	72439	ENST00000296498
PRSS12	4	118280813	118280993	-	THP1_FOXJ2_peak_54456	exon (ENST00000296498, exon 13 of 13)	NA	72100	ENST00000296498
HMGB2	4	173332724	173333060	-	THP1_FOXJ2_peak_55189	exon (ENST00000296503, exon 4 of 5)	NA	2233	ENST00000296503
SCRG1	4	173386396	173386591	-	THP1_FOXJ2_peak_55195	exon (ENST00000296506, exon 3 of 3)	NA	13043	ENST00000296506
LMBRD2	5	36099423	36099594	-	THP1_FOXJ2_peak_56855	exon (ENST00000296603, exon 18 of 18)	NA	52453	ENST00000296603
TNFRSF21	6	47286306	47286477	-	THP1_FOXJ2_peak_64537	exon (ENST00000296861, exon 2 of 6)	NA	23514	ENST00000296861
SAP30L	5	154459534	154459705	+	THP1_FOXJ2_peak_60405	exon (ENST00000297109, exon 4 of 4)	NA	13662	ENST00000297109
BMPER	7	34155062	34155604	+	THP1_FOXJ2_peak_74471	exon (ENST00000297161, exon 16 of 16)	NA	250422	ENST00000297161
HSPA9	5	138556415	138556586	-	THP1_FOXJ2_peak_59805	exon (ENST00000297185, exon 16 of 17)	NA	18944	ENST00000297185
SPIDR	8	47735810	47736164	+	THP1_FOXJ2_peak_79710	exon (ENST00000297423, exon 20 of 20)	NA	475412	ENST00000297423
TMUB1	7	151080959	151081292	-	THP1_FOXJ2_peak_75881	exon (ENST00000297533, exon 3 of 3)	NA	2421	ENST00000297533
WDFY2	13	51739012	51739183	+	THP1_FOXJ2_peak_30522	exon (ENST00000298125, exon 7 of 12)	NA	154589	ENST00000298125
RXFP2	13	31797231	31797444	+	THP1_FOXJ2_peak_29830	exon (ENST00000298386, exon 17 of 18)	NA	57795	ENST00000298386
WAPL	10	86499712	86500022	-	THP1_FOXJ2_peak_24130	exon (ENST00000298767, exon 3 of 19)	NA	21948	ENST00000298767
CLMN	14	95185853	95186396	-	THP1_FOXJ2_peak_32790	exon (ENST00000298912, exon 13 of 13)	NA	133782	ENST00000298912
HIF1AN	10	100550756	100550927	+	THP1_FOXJ2_peak_24642	exon (ENST00000299163, exon 8 of 8)	NA	14982	ENST00000299163
LARP6	15	70831937	70832108	-	THP1_FOXJ2_peak_34966	exon (ENST00000299213, exon 3 of 3)	NA	22137	ENST00000299213
C16orf71	16	4746320	4746554	+	THP1_FOXJ2_peak_38531	exon (ENST00000299320, exon 7 of 10)	NA	12165	ENST00000299320
IDH3A	15	78171379	78171623	+	THP1_FOXJ2_peak_35802	exon (ENST00000299518, exon 11 of 11)	NA	22180	ENST00000299518
IDH3A	15	78170197	78170368	+	THP1_FOXJ2_peak_35801	exon (ENST00000299518, exon 11 of 11)	NA	20961	ENST00000299518
CRABP1	15	78348038	78348331	+	THP1_FOXJ2_peak_35829	exon (ENST00000299529, exon 4 of 4)	NA	7860	ENST00000299529
HSP90B1	12	103946709	103947011	+	THP1_FOXJ2_peak_29197	exon (ENST00000299767, exon 16 of 18)	NA	16526	ENST00000299767
AP1G1	16	71746523	71746748	-	THP1_FOXJ2_peak_39637	exon (ENST00000299980, exon 17 of 23)	NA	62566	ENST00000299980
AP1G1	16	71730804	71731069	-	THP1_FOXJ2_peak_39636	exon (ENST00000299980, exon 23 of 23)	NA	78265	ENST00000299980
FANCI	15	89247550	89247774	+	THP1_FOXJ2_peak_36840	exon (ENST00000300027, exon 2 of 37)	NA	3713	ENST00000300027
MESP1	15	89748505	89749187	-	THP1_FOXJ2_peak_36919	exon (ENST00000300057, exon 2 of 2)	NA	2464	ENST00000300057
ANPEP	15	89785259	89785430	-	THP1_FOXJ2_peak_36929	exon (ENST00000300060, exon 21 of 21)	NA	29518	ENST00000300060
CLPX	15	65148172	65148343	-	THP1_FOXJ2_peak_34025	exon (ENST00000300107, exon 14 of 14)	NA	37085	ENST00000300107
CCNDBP1	15	43191509	43191692	+	THP1_FOXJ2_peak_33486	exon (ENST00000300213, exon 8 of 11)	NA	6343	ENST00000300213
PDIA3	15	43769464	43769758	+	THP1_FOXJ2_peak_33505	exon (ENST00000300289, exon 10 of 13)	NA	23219	ENST00000300289
ZNF646	16	31080648	31080819	+	THP1_FOXJ2_peak_39209	exon (ENST00000300850, exon 2 of 3)	NA	6311	ENST00000300850
MIDN	19	1258905	1259298	+	THP1_FOXJ2_peak_42645	exon (ENST00000300952, exon 8 of 8)	NA	10548	ENST00000300952
PIEZO1	16	88720378	88720577	-	THP1_FOXJ2_peak_40052	exon (ENST00000301015, exon 41 of 51)	NA	64734	ENST00000301015
TK1	17	78174279	78174544	-	THP1_FOXJ2_peak_41584	exon (ENST00000301634, exon 7 of 7)	NA	12822	ENST00000301634
KRT27	17	40776836	40777048	-	THP1_FOXJ2_peak_40516	exon (ENST00000301656, exon 8 of 8)	NA	5592	ENST00000301656
HNRNPUL2	11	62714488	62714659	-	THP1_FOXJ2_peak_26993	exon (ENST00000301785, exon 14 of 14)	NA	12776	ENST00000301785
PBK	8	27820478	27820743	-	THP1_FOXJ2_peak_77666	exon (ENST00000301905, exon 6 of 8)	NA	17485	ENST00000301905
PBK	8	27810192	27810370	-	THP1_FOXJ2_peak_77664	exon (ENST00000301905, exon 8 of 8)	NA	27814	ENST00000301905
PNOC	8	28342646	28343241	+	THP1_FOXJ2_peak_77746	exon (ENST00000301908, exon 4 of 4)	NA	25811	ENST00000301908
B3GNT2	2	62222527	62222815	+	THP1_FOXJ2_peak_45366	exon (ENST00000301998, exon 2 of 2)	NA	26558	ENST00000301998
SLAMF1	1	160612466	160612646	-	THP1_FOXJ2_peak_14044	exon (ENST00000302035, exon 6 of 7)	NA	34739	ENST00000302035
SLAMF1	1	160608133	160608529	-	THP1_FOXJ2_peak_14040	exon (ENST00000302035, exon 7 of 7)	NA	38964	ENST00000302035
SLAMF1	1	160610189	160610431	-	THP1_FOXJ2_peak_14041	exon (ENST00000302035, exon 7 of 7)	NA	36985	ENST00000302035
DNAJC18	5	139412493	139412664	-	THP1_FOXJ2_peak_59852	exon (ENST00000302060, exon 8 of 8)	NA	26948	ENST00000302060
NHLH1	1	160371726	160372002	+	THP1_FOXJ2_peak_13948	exon (ENST00000302101, exon 2 of 2)	NA	4797	ENST00000302101
NUDT9	4	87449071	87449246	+	THP1_FOXJ2_peak_53982	exon (ENST00000302174, exon 5 of 8)	NA	26576	ENST00000302174
DESI2	1	244707719	244707915	+	THP1_FOXJ2_peak_21512	exon (ENST00000302550, exon 5 of 5)	NA	54882	ENST00000302550
PXK	3	58408916	58409087	+	THP1_FOXJ2_peak_51430	exon (ENST00000302779, exon 14 of 17)	NA	76121	ENST00000302779
ZCCHC4	4	25333198	25333399	+	THP1_FOXJ2_peak_52887	exon (ENST00000302874, exon 4 of 13)	NA	20512	ENST00000302874
IL7R	5	35873371	35873620	+	THP1_FOXJ2_peak_56830	exon (ENST00000303115, exon 5 of 8)	NA	16646	ENST00000303115
HCN1	5	45260340	45260679	-	THP1_FOXJ2_peak_57522	exon (ENST00000303230, exon 8 of 8)	NA	435825	ENST00000303230
ARNT2	15	80551157	80551328	+	THP1_FOXJ2_peak_36153	exon (ENST00000303329, exon 9 of 19)	NA	146891	ENST00000303329
PRY	Y	22513910	22514143	+	THP1_FOXJ2_peak_86866	exon (ENST00000303728, exon 5 of 5)	NA	23629	ENST00000303728
TMC7	16	19047117	19047288	+	THP1_FOXJ2_peak_38828	exon (ENST00000304381, exon 12 of 16)	NA	63268	ENST00000304381
COL3A1	2	188984804	188984975	+	THP1_FOXJ2_peak_47029	exon (ENST00000304636, exon 2 of 51)	NA	10569	ENST00000304636
PPIH	1	42665958	42666159	+	THP1_FOXJ2_peak_3006	exon (ENST00000304979, exon 7 of 10)	NA	7633	ENST00000304979
IRS1	2	226797251	226797470	-	THP1_FOXJ2_peak_47762	exon (ENST00000305123, exon 1 of 2)	NA	2399	ENST00000305123
S1PR1	1	101240233	101240404	+	THP1_FOXJ2_peak_7521	exon (ENST00000305352, exon 2 of 2)	NA	3430	ENST00000305352
S1PR1	1	101240700	101240871	+	THP1_FOXJ2_peak_7522	exon (ENST00000305352, exon 2 of 2)	NA	3897	ENST00000305352
S1PR1	1	101238934	101239347	+	THP1_FOXJ2_peak_7520	exon (ENST00000305352, exon 2 of 2)	NA	2252	ENST00000305352
BCR	22	23315753	23315938	+	THP1_FOXJ2_peak_50221	exon (ENST00000305877, exon 23 of 23)	NA	135635	ENST00000305877
KLF11	2	10052969	10053267	+	THP1_FOXJ2_peak_44060	exon (ENST00000305883, exon 4 of 4)	NA	9563	ENST00000305883
LRP8	1	53244245	53244456	-	THP1_FOXJ2_peak_5090	exon (ENST00000306052, exon 19 of 19)	NA	83664	ENST00000306052
HSPBAP1	3	122759117	122759338	-	THP1_FOXJ2_peak_51810	exon (ENST00000306103, exon 4 of 8)	NA	34597	ENST00000306103
PRKCE	2	46187060	46187645	+	THP1_FOXJ2_peak_45010	exon (ENST00000306156, exon 15 of 15)	NA	535578	ENST00000306156
IBTK	6	82214700	82214871	-	THP1_FOXJ2_peak_67676	exon (ENST00000306270, exon 12 of 29)	NA	32969	ENST00000306270
REEP4	8	22139384	22139555	-	THP1_FOXJ2_peak_76941	exon (ENST00000306306, exon 5 of 8)	NA	2482	ENST00000306306
ATP6V1E2	2	46512169	46512363	-	THP1_FOXJ2_peak_45027	exon (ENST00000306448, exon 2 of 2)	NA	7691	ENST00000306448
SUPT3H	6	44829455	44829824	-	THP1_FOXJ2_peak_64093	exon (ENST00000306867, exon 9 of 9)	NA	276369	ENST00000306867
SUPT3H	6	44827661	44827861	-	THP1_FOXJ2_peak_64091	exon (ENST00000306867, exon 9 of 9)	NA	278247	ENST00000306867
SUPT3H	6	44828812	44829042	-	THP1_FOXJ2_peak_64092	exon (ENST00000306867, exon 9 of 9)	NA	277081	ENST00000306867
FEM1B	15	68294893	68295064	+	THP1_FOXJ2_peak_34547	exon (ENST00000306917, exon 2 of 2)	NA	17175	ENST00000306917
MAP2K1	15	66491377	66491630	+	THP1_FOXJ2_peak_34219	exon (ENST00000307102, exon 11 of 11)	NA	104686	ENST00000307102
MAP2K1	15	66484959	66485146	+	THP1_FOXJ2_peak_34217	exon (ENST00000307102, exon 7 of 11)	NA	98235	ENST00000307102
MAGI3	1	113683258	113683681	+	THP1_FOXJ2_peak_9132	exon (ENST00000307546, exon 21 of 21)	NA	292510	ENST00000307546
HOOK3	8	43018303	43018592	+	THP1_FOXJ2_peak_79518	exon (ENST00000307602, exon 22 of 22)	NA	121515	ENST00000307602
NKIRAS2	17	42024428	42024717	+	THP1_FOXJ2_peak_40552	exon (ENST00000307641, exon 4 of 4)	NA	7552	ENST00000307641
RPL4	15	66498977	66499163	-	THP1_FOXJ2_peak_34222	exon (ENST00000307961, exon 10 of 10)	NA	5813	ENST00000307961
RPL4	15	66500688	66501377	-	THP1_FOXJ2_peak_34224	exon (ENST00000307961, exon 7 of 10)	NA	3851	ENST00000307961
RPL4	15	66499930	66500358	-	THP1_FOXJ2_peak_34223	exon (ENST00000307961, exon 9 of 10)	NA	4739	ENST00000307961
FBXO22	15	75938353	75938524	+	THP1_FOXJ2_peak_35561	exon (ENST00000308275, exon 7 of 7)	NA	34579	ENST00000308275
TUT1	11	62574948	62575267	-	THP1_FOXJ2_peak_26982	exon (ENST00000308436, exon 9 of 9)	NA	16530	ENST00000308436
SNUPN	15	75620706	75621165	-	THP1_FOXJ2_peak_35505	exon (ENST00000308588, exon 2 of 9)	NA	4880	ENST00000308588
PRKACA	19	14091533	14091958	-	THP1_FOXJ2_peak_43131	exon (ENST00000308677, exon 10 of 10)	NA	25999	ENST00000308677
TAOK2	16	29977724	29977901	+	THP1_FOXJ2_peak_39127	exon (ENST00000308893, exon 2 of 16)	NA	4171	ENST00000308893
MYEOV	11	69297063	69297473	+	THP1_FOXJ2_peak_27088	exon (ENST00000308946, exon 3 of 3)	NA	3113	ENST00000308946
EEF2	19	3979775	3980029	-	THP1_FOXJ2_peak_42764	exon (ENST00000309311, exon 10 of 15)	NA	5567	ENST00000309311
EEF2	19	3977927	3978104	-	THP1_FOXJ2_peak_42763	exon (ENST00000309311, exon 12 of 15)	NA	7454	ENST00000309311
NWD2	4	37438863	37439034	+	THP1_FOXJ2_peak_53034	exon (ENST00000309447, exon 6 of 7)	NA	194728	ENST00000309447
ADORA1	1	203166781	203166992	+	THP1_FOXJ2_peak_17644	exon (ENST00000309502, exon 6 of 6)	NA	76232	ENST00000309502
LMAN1L	15	74825534	74825847	+	THP1_FOXJ2_peak_35367	exon (ENST00000309664, exon 14 of 14)	NA	12974	ENST00000309664
HSPA6	1	161525951	161527314	+	THP1_FOXJ2_peak_14532	exon (ENST00000309758, exon 1 of 1)	NA	2092	ENST00000309758
CFLAR	2	201171989	201172160	+	THP1_FOXJ2_peak_47312	exon (ENST00000309955, exon 10 of 10)	NA	55970	ENST00000309955
TSPAN17	5	176658195	176658551	+	THP1_FOXJ2_peak_60996	exon (ENST00000310032, exon 9 of 9)	NA	10986	ENST00000310032
VPS41	7	38772528	38772699	-	THP1_FOXJ2_peak_74543	exon (ENST00000310301, exon 13 of 29)	NA	136616	ENST00000310301
GPRC6A	6	116800598	116800925	-	THP1_FOXJ2_peak_70000	exon (ENST00000310357, exon 4 of 6)	NA	28274	ENST00000310357
ARL10	5	176380618	176380789	+	THP1_FOXJ2_peak_60975	exon (ENST00000310389, exon 4 of 4)	NA	15235	ENST00000310389
TNKS	8	9704513	9704874	+	THP1_FOXJ2_peak_76453	exon (ENST00000310430, exon 6 of 27)	NA	148779	ENST00000310430
SUGT1	13	52696280	52696529	+	THP1_FOXJ2_peak_30569	exon (ENST00000310528, exon 13 of 13)	NA	43538	ENST00000310528
CD34	1	207881101	207881272	-	THP1_FOXJ2_peak_17847	exon (ENST00000310833, exon 8 of 8)	NA	30216	ENST00000310833
CDC20	1	43362236	43363805	+	THP1_FOXJ2_peak_3520	exon (ENST00000310955, exon 11 of 11)	NA	4065	ENST00000310955
LRCH1	13	46751784	46752086	+	THP1_FOXJ2_peak_30268	exon (ENST00000311191, exon 19 of 19)	NA	198767	ENST00000311191
KRT17	17	41620604	41620775	-	THP1_FOXJ2_peak_40532	exon (ENST00000311208, exon 6 of 8)	NA	3888	ENST00000311208
RPL21	13	27253672	27254011	+	THP1_FOXJ2_peak_29660	exon (ENST00000311549, exon 2 of 6)	NA	2532	ENST00000311549
RPL21	13	27255057	27255449	+	THP1_FOXJ2_peak_29661	exon (ENST00000311549, exon 4 of 6)	NA	3944	ENST00000311549
MSL3	X	11775568	11775739	+	THP1_FOXJ2_peak_86676	exon (ENST00000312196, exon 13 of 13)	NA	17494	ENST00000312196
ARHGEF2	1	155957730	155957901	-	THP1_FOXJ2_peak_12993	exon (ENST00000313695, exon 13 of 22)	NA	20345	ENST00000313695
CHAF1B	21	36416301	36416478	+	THP1_FOXJ2_peak_49747	exon (ENST00000314103, exon 14 of 14)	NA	31011	ENST00000314103
RPL27A	11	8684607	8684880	+	THP1_FOXJ2_peak_25564	exon (ENST00000314138, exon 4 of 5)	NA	2332	ENST00000314138
GPR89B	1	147966486	147966698	+	THP1_FOXJ2_peak_11540	exon (ENST00000314163, exon 8 of 14)	NA	38199	ENST00000314163
ZMYM4	1	35387057	35387393	+	THP1_FOXJ2_peak_946	exon (ENST00000314607, exon 12 of 30)	NA	118258	ENST00000314607
BVES	6	105124476	105124770	-	THP1_FOXJ2_peak_69037	exon (ENST00000314641, exon 5 of 8)	NA	12551	ENST00000314641
SKA3	13	21154506	21154993	-	THP1_FOXJ2_peak_29534	exon (ENST00000314759, exon 9 of 9)	NA	21853	ENST00000314759
IMP3	15	75639312	75640165	-	THP1_FOXJ2_peak_35507	exon (ENST00000314852, exon 2 of 2)	NA	8968	ENST00000314852
HNRNPA0	5	137750881	137751071	-	THP1_FOXJ2_peak_59763	exon (ENST00000314940, exon 1 of 1)	NA	3400	ENST00000314940
CTD-2201E18.3	5	43014967	43015138	-	THP1_FOXJ2_peak_57373	exon (ENST00000314957, exon 2 of 2)	NA	3672	ENST00000314957
GPR88	1	100541041	100541347	+	THP1_FOXJ2_peak_7429	exon (ENST00000315033, exon 2 of 2)	NA	3057	ENST00000315033
ADGRA2	8	37842789	37843159	+	THP1_FOXJ2_peak_78810	exon (ENST00000315215, exon 16 of 16)	NA	46068	ENST00000315215
ADGRA2	8	37843991	37844237	+	THP1_FOXJ2_peak_78811	exon (ENST00000315215, exon 16 of 16)	NA	47208	ENST00000315215
ADGRA2	8	37830724	37830995	+	THP1_FOXJ2_peak_78807	exon (ENST00000315215, exon 7 of 16)	NA	33953	ENST00000315215
ZNF354C	5	179079170	179079427	+	THP1_FOXJ2_peak_61126	exon (ENST00000315475, exon 5 of 5)	NA	18883	ENST00000315475
MED29	19	39397687	39397931	+	THP1_FOXJ2_peak_43495	exon (ENST00000315588, exon 4 of 4)	NA	6498	ENST00000315588
MED29	19	39398378	39398700	+	THP1_FOXJ2_peak_43496	exon (ENST00000315588, exon 4 of 4)	NA	7228	ENST00000315588
PDS5B	13	32732094	32732316	+	THP1_FOXJ2_peak_29893	exon (ENST00000315596, exon 20 of 35)	NA	145778	ENST00000315596
ZNF518A	10	96156502	96156831	+	THP1_FOXJ2_peak_24507	exon (ENST00000316045, exon 6 of 6)	NA	26951	ENST00000316045
MAP7D1	1	36178570	36178942	+	THP1_FOXJ2_peak_974	exon (ENST00000316156, exon 10 of 16)	NA	22791	ENST00000316156
ZNF786	7	149072278	149072492	-	THP1_FOXJ2_peak_75822	exon (ENST00000316286, exon 3 of 3)	NA	18397	ENST00000316286
EEF1A1	6	73517906	73519017	-	THP1_FOXJ2_peak_67026	exon (ENST00000316292, exon 5 of 7)	NA	2557	ENST00000316292
EEF1A1	6	73517168	73517454	-	THP1_FOXJ2_peak_67025	exon (ENST00000316292, exon 7 of 7)	NA	3707	ENST00000316292
UNCX	7	1236307	1236647	+	THP1_FOXJ2_peak_74152	exon (ENST00000316333, exon 3 of 3)	NA	3570	ENST00000316333
ICOS	2	203956644	203956881	+	THP1_FOXJ2_peak_47372	exon (ENST00000316386, exon 3 of 5)	NA	20014	ENST00000316386
CALR	19	12943718	12943902	+	THP1_FOXJ2_peak_43083	exon (ENST00000316448, exon 9 of 9)	NA	5203	ENST00000316448
MYB	6	135185899	135186070	+	THP1_FOXJ2_peak_71330	exon (ENST00000316528, exon 2 of 17)	NA	4669	ENST00000316528
MYB	6	135189897	135190363	+	THP1_FOXJ2_peak_71332	exon (ENST00000316528, exon 5 of 17)	NA	8815	ENST00000316528
STK25	2	241501523	241501769	-	THP1_FOXJ2_peak_48141	exon (ENST00000316586, exon 3 of 12)	NA	7046	ENST00000316586
FOXR1	11	118980536	118980813	+	THP1_FOXJ2_peak_27355	exon (ENST00000317011, exon 5 of 6)	NA	8967	ENST00000317011
WHSC1L1	8	38347518	38347795	-	THP1_FOXJ2_peak_78894	exon (ENST00000317025, exon 2 of 24)	NA	34616	ENST00000317025
FLJ37453	1	15835295	15835643	-	THP1_FOXJ2_peak_363	exon (ENST00000317122, exon 2 of 2)	NA	12678	ENST00000317122
FLJ37453	1	15836149	15836574	-	THP1_FOXJ2_peak_364	exon (ENST00000317122, exon 2 of 2)	NA	11786	ENST00000317122
EGR3	8	22688837	22689035	-	THP1_FOXJ2_peak_77015	exon (ENST00000317216, exon 2 of 2)	NA	4366	ENST00000317216
TACC1	8	38850893	38851246	+	THP1_FOXJ2_peak_78980	exon (ENST00000317827, exon 13 of 13)	NA	63865	ENST00000317827
TACC1	8	38852533	38852704	+	THP1_FOXJ2_peak_78981	exon (ENST00000317827, exon 13 of 13)	NA	65414	ENST00000317827
GREM2	1	240490325	240490507	-	THP1_FOXJ2_peak_21162	exon (ENST00000318160, exon 2 of 2)	NA	121733	ENST00000318160
AVL9	7	32586987	32587193	+	THP1_FOXJ2_peak_74458	exon (ENST00000318709, exon 16 of 16)	NA	91601	ENST00000318709
ZBTB48	1	6582039	6582210	+	THP1_FOXJ2_peak_130	exon (ENST00000319084, exon 3 of 3)	NA	2123	ENST00000319084
DIS3L	15	66328989	66329243	+	THP1_FOXJ2_peak_34191	exon (ENST00000319194, exon 13 of 17)	NA	35899	ENST00000319194
MPDZ	9	13137866	13138077	-	THP1_FOXJ2_peak_82801	exon (ENST00000319217, exon 29 of 47)	NA	141619	ENST00000319217
MPDZ	9	13123037	13123520	-	THP1_FOXJ2_peak_82797	exon (ENST00000319217, exon 36 of 47)	NA	156312	ENST00000319217
MPDZ	9	13105970	13106488	-	THP1_FOXJ2_peak_82795	exon (ENST00000319217, exon 47 of 47)	NA	173361	ENST00000319217
MPDZ	9	13222293	13222464	-	THP1_FOXJ2_peak_82818	exon (ENST00000319217, exon 6 of 47)	NA	57212	ENST00000319217
KARS	16	75628582	75628753	-	THP1_FOXJ2_peak_39713	exon (ENST00000319410, exon 14 of 15)	NA	18998	ENST00000319410
MRI1	19	13773947	13774287	+	THP1_FOXJ2_peak_43108	exon (ENST00000319545, exon 6 of 6)	NA	9585	ENST00000319545
FMN2	1	240474727	240474898	+	THP1_FOXJ2_peak_21161	exon (ENST00000319653, exon 18 of 18)	NA	382932	ENST00000319653
KBTBD11	8	2006156	2006437	+	THP1_FOXJ2_peak_76099	exon (ENST00000320248, exon 2 of 2)	NA	32418	ENST00000320248
ZNF236	18	76908402	76908657	+	THP1_FOXJ2_peak_42528	exon (ENST00000320610, exon 14 of 31)	NA	85922	ENST00000320610
CRTAP	3	33120288	33120492	+	THP1_FOXJ2_peak_51212	exon (ENST00000320954, exon 2 of 7)	NA	6411	ENST00000320954
ENPP4	6	46141084	46141257	+	THP1_FOXJ2_peak_64321	exon (ENST00000321037, exon 3 of 4)	NA	11177	ENST00000321037
LEPROTL1	8	30104248	30104419	+	THP1_FOXJ2_peak_78042	exon (ENST00000321250, exon 3 of 4)	NA	8935	ENST00000321250
YBX1	1	42700799	42701135	+	THP1_FOXJ2_peak_3035	exon (ENST00000321358, exon 7 of 8)	NA	18540	ENST00000321358
KIAA1549L	11	33671277	33671473	+	THP1_FOXJ2_peak_26007	exon (ENST00000321505, exon 20 of 20)	NA	129100	ENST00000321505
PHYHIP	8	22220982	22221394	-	THP1_FOXJ2_peak_76946	exon (ENST00000321613, exon 6 of 6)	NA	10913	ENST00000321613
FCRL6	1	159809295	159809615	+	THP1_FOXJ2_peak_13701	exon (ENST00000321935, exon 6 of 11)	NA	8943	ENST00000321935
TRIM72	16	31229974	31230145	+	THP1_FOXJ2_peak_39229	exon (ENST00000322122, exon 7 of 7)	NA	16038	ENST00000322122
RPP25	15	74954555	74954774	-	THP1_FOXJ2_peak_35397	exon (ENST00000322177, exon 1 of 1)	NA	2800	ENST00000322177
WDR33	2	127701847	127702371	-	THP1_FOXJ2_peak_46226	exon (ENST00000322313, exon 22 of 22)	NA	109038	ENST00000322313
WDR33	2	127702849	127703056	-	THP1_FOXJ2_peak_46227	exon (ENST00000322313, exon 22 of 22)	NA	108195	ENST00000322313
EGFLAM	5	38448250	38448421	+	THP1_FOXJ2_peak_57007	exon (ENST00000322350, exon 18 of 22)	NA	189926	ENST00000322350
COL12A1	6	75147667	75147838	-	THP1_FOXJ2_peak_67145	exon (ENST00000322507, exon 23 of 66)	NA	58299	ENST00000322507
NCL	2	231461391	231461998	-	THP1_FOXJ2_peak_47862	exon (ENST00000322723, exon 3 of 14)	NA	2900	ENST00000322723
NCL	2	231460505	231460857	-	THP1_FOXJ2_peak_47861	exon (ENST00000322723, exon 4 of 14)	NA	3913	ENST00000322723
FBXO9	6	53098524	53098695	+	THP1_FOXJ2_peak_65389	exon (ENST00000323557, exon 13 of 13)	NA	33150	ENST00000323557
DEGS1	1	224192640	224192838	+	THP1_FOXJ2_peak_18950	exon (ENST00000323699, exon 3 of 3)	NA	9568	ENST00000323699
MYCBPAP	17	50522996	50523211	+	THP1_FOXJ2_peak_40898	exon (ENST00000323776, exon 11 of 19)	NA	14719	ENST00000323776
GLIS3	9	3828116	3828488	-	THP1_FOXJ2_peak_81656	exon (ENST00000324333, exon 10 of 10)	NA	323881	ENST00000324333
GLIS3	9	3825764	3826368	-	THP1_FOXJ2_peak_81655	exon (ENST00000324333, exon 10 of 10)	NA	326117	ENST00000324333
HSPA5	9	125236743	125237120	-	THP1_FOXJ2_peak_85309	exon (ENST00000324460, exon 8 of 8)	NA	4399	ENST00000324460
NUPR1	16	28534078	28534629	-	THP1_FOXJ2_peak_39042	exon (ENST00000324873, exon 3 of 3)	NA	4821	ENST00000324873
GRHL1	2	10001578	10001837	+	THP1_FOXJ2_peak_44055	exon (ENST00000324907, exon 16 of 16)	NA	50009	ENST00000324907
AQP10	1	154325135	154325341	+	THP1_FOXJ2_peak_12691	exon (ENST00000324978, exon 6 of 6)	NA	4122	ENST00000324978
AHCYL2	7	129430100	129430271	+	THP1_FOXJ2_peak_75417	exon (ENST00000325006, exon 17 of 17)	NA	205162	ENST00000325006
WDFY4	10	48789840	48790046	+	THP1_FOXJ2_peak_23550	exon (ENST00000325239, exon 21 of 61)	NA	80210	ENST00000325239
IL32	16	3069138	3069313	+	THP1_FOXJ2_peak_38465	exon (ENST00000325568, exon 7 of 7)	NA	3928	ENST00000325568
MRPS11	15	88480009	88480213	+	THP1_FOXJ2_peak_36741	exon (ENST00000325844, exon 6 of 6)	NA	12658	ENST00000325844
DMRTA1	9	22452494	22452679	+	THP1_FOXJ2_peak_83926	exon (ENST00000325870, exon 2 of 2)	NA	5745	ENST00000325870
NIM1K	5	43245572	43245761	+	THP1_FOXJ2_peak_57415	exon (ENST00000326035, exon 2 of 4)	NA	53441	ENST00000326035
ABCF1	6	30577945	30578248	+	THP1_FOXJ2_peak_61393	exon (ENST00000326195, exon 4 of 25)	NA	6720	ENST00000326195
AHCTF1	1	246885296	246885720	-	THP1_FOXJ2_peak_21866	exon (ENST00000326225, exon 21 of 36)	NA	45916	ENST00000326225
AHCTF1	1	246849507	246849984	-	THP1_FOXJ2_peak_21861	exon (ENST00000326225, exon 33 of 36)	NA	81679	ENST00000326225
ITM2C	2	230878184	230878373	+	THP1_FOXJ2_peak_47832	exon (ENST00000326427, exon 6 of 6)	NA	13378	ENST00000326427
ZNF609	15	64685394	64685609	+	THP1_FOXJ2_peak_33964	exon (ENST00000326648, exon 9 of 9)	NA	186209	ENST00000326648
GSTM4	1	109664970	109665238	+	THP1_FOXJ2_peak_8540	exon (ENST00000326729, exon 8 of 8)	NA	8982	ENST00000326729
PSD3	8	18528605	18528795	-	THP1_FOXJ2_peak_76677	exon (ENST00000327040, exon 16 of 16)	NA	484986	ENST00000327040
ATP10B	5	160617854	160618025	-	THP1_FOXJ2_peak_60554	exon (ENST00000327245, exon 16 of 26)	NA	234273	ENST00000327245
SMAD3	15	67193084	67193255	+	THP1_FOXJ2_peak_34362	exon (ENST00000327367, exon 9 of 9)	NA	127324	ENST00000327367
SMAD3	15	67191379	67191747	+	THP1_FOXJ2_peak_34361	exon (ENST00000327367, exon 9 of 9)	NA	125718	ENST00000327367
DNAH8	6	38851525	38851819	+	THP1_FOXJ2_peak_62950	exon (ENST00000327475, exon 39 of 93)	NA	136331	ENST00000327475
DNAH8	6	38852532	38852995	+	THP1_FOXJ2_peak_62951	exon (ENST00000327475, exon 40 of 93)	NA	137422	ENST00000327475
KREMEN1	22	29167428	29167674	+	THP1_FOXJ2_peak_50332	exon (ENST00000327813, exon 10 of 10)	NA	94433	ENST00000327813
KCNK12	2	47519243	47519640	-	THP1_FOXJ2_peak_45064	exon (ENST00000327876, exon 2 of 2)	NA	51498	ENST00000327876
KCNK12	2	47521178	47521349	-	THP1_FOXJ2_peak_45066	exon (ENST00000327876, exon 2 of 2)	NA	49676	ENST00000327876
KCNK12	2	47520201	47520449	-	THP1_FOXJ2_peak_45065	exon (ENST00000327876, exon 2 of 2)	NA	50614	ENST00000327876
FAM208B	10	5740212	5740539	+	THP1_FOXJ2_peak_22330	exon (ENST00000328090, exon 13 of 21)	NA	55537	ENST00000328090
COL7A1	3	48564174	48564388	-	THP1_FOXJ2_peak_51340	exon (ENST00000328333, exon 118 of 118)	NA	30986	ENST00000328333
KCNH8	3	19342507	19342678	+	THP1_FOXJ2_peak_51092	exon (ENST00000328405, exon 4 of 16)	NA	194138	ENST00000328405
KCNJ15	21	38303279	38303450	+	THP1_FOXJ2_peak_49783	exon (ENST00000328656, exon 4 of 4)	NA	46623	ENST00000328656
SH2D7	15	78104321	78104492	+	THP1_FOXJ2_peak_35795	exon (ENST00000328828, exon 6 of 6)	NA	11821	ENST00000328828
MCF2L2	3	183295365	183295564	-	THP1_FOXJ2_peak_52263	exon (ENST00000328913, exon 13 of 30)	NA	132811	ENST00000328913
THEMIS2	1	27886401	27886663	+	THP1_FOXJ2_peak_757	exon (ENST00000328928, exon 7 of 7)	NA	13989	ENST00000328928
RGMA	15	93043869	93044040	-	THP1_FOXJ2_peak_37487	exon (ENST00000329082, exon 4 of 4)	NA	45250	ENST00000329082
RGMA	15	93041582	93041893	-	THP1_FOXJ2_peak_37486	exon (ENST00000329082, exon 4 of 4)	NA	47467	ENST00000329082
RGMA	15	93035840	93036225	-	THP1_FOXJ2_peak_37484	exon (ENST00000329082, exon 4 of 4)	NA	53172	ENST00000329082
RGMA	15	93037009	93038371	-	THP1_FOXJ2_peak_37485	exon (ENST00000329082, exon 4 of 4)	NA	51514	ENST00000329082
PLEKHH1	14	67562597	67562861	+	THP1_FOXJ2_peak_32314	exon (ENST00000329153, exon 7 of 29)	NA	29428	ENST00000329153
EEF1G	11	62566782	62566997	-	THP1_FOXJ2_peak_26978	exon (ENST00000329251, exon 7 of 10)	NA	7084	ENST00000329251
ODF3B	22	50530303	50530552	-	THP1_FOXJ2_peak_50916	exon (ENST00000329363, exon 7 of 7)	NA	2152	ENST00000329363
PDE4B	1	66373225	66373475	+	THP1_FOXJ2_peak_5672	exon (ENST00000329654, exon 17 of 17)	NA	580836	ENST00000329654
ALDH1A3	15	100905395	100905723	+	THP1_FOXJ2_peak_38195	exon (ENST00000329841, exon 10 of 13)	NA	26183	ENST00000329841
IDH2	15	90083634	90083898	-	THP1_FOXJ2_peak_36996	exon (ENST00000330062, exon 11 of 11)	NA	18738	ENST00000330062
SAMD14	17	50115940	50116157	-	THP1_FOXJ2_peak_40884	exon (ENST00000330175, exon 5 of 10)	NA	13774	ENST00000330175
RCAN2	6	46221182	46221365	-	THP1_FOXJ2_peak_64336	exon (ENST00000330430, exon 4 of 4)	NA	104395	ENST00000330430
CDCA2	8	25507210	25507732	+	THP1_FOXJ2_peak_77359	exon (ENST00000330560, exon 15 of 15)	NA	48474	ENST00000330560
TMEM173	5	139476211	139476395	-	THP1_FOXJ2_peak_59855	exon (ENST00000330794, exon 8 of 8)	NA	6487	ENST00000330794
PTTG1IP	21	44849694	44849947	-	THP1_FOXJ2_peak_49922	exon (ENST00000330938, exon 6 of 6)	NA	24017	ENST00000330938
LRRC8B	1	89592885	89593214	+	THP1_FOXJ2_peak_6094	exon (ENST00000330947, exon 6 of 6)	NA	68146	ENST00000330947
IKZF1	7	50402907	50403098	+	THP1_FOXJ2_peak_74681	exon (ENST00000331340, exon 8 of 8)	NA	98220	ENST00000331340
C1orf186	1	206102217	206102567	+	THP1_FOXJ2_peak_17743	exon (ENST00000331555, exon 6 of 6)	NA	49669	ENST00000331555
SLC6A17	1	110167102	110167273	+	THP1_FOXJ2_peak_8619	exon (ENST00000331565, exon 2 of 12)	NA	16701	ENST00000331565
RSRC2	12	122517182	122517361	-	THP1_FOXJ2_peak_29344	exon (ENST00000331738, exon 5 of 10)	NA	9728	ENST00000331738
ACTB	7	5527927	5528877	-	THP1_FOXJ2_peak_74224	exon (ENST00000331789, exon 4 of 6)	NA	2307	ENST00000331789
ACTB	7	5527215	5527791	-	THP1_FOXJ2_peak_74223	exon (ENST00000331789, exon 6 of 6)	NA	3206	ENST00000331789
SETD4	21	36056900	36057501	-	THP1_FOXJ2_peak_49734	exon (ENST00000332131, exon 3 of 12)	NA	3350	ENST00000332131
DBX2	12	45015939	45016199	-	THP1_FOXJ2_peak_28692	exon (ENST00000332700, exon 4 of 4)	NA	35030	ENST00000332700
ASB7	15	100629524	100629695	+	THP1_FOXJ2_peak_38152	exon (ENST00000332783, exon 5 of 6)	NA	27075	ENST00000332783
ZNF530	19	57604229	57604400	+	THP1_FOXJ2_peak_43826	exon (ENST00000332854, exon 2 of 3)	NA	4429	ENST00000332854
SPATA31A6	9	42188492	42188889	+	THP1_FOXJ2_peak_84298	exon (ENST00000332857, exon 4 of 4)	NA	5031	ENST00000332857
FAM83F	22	40043039	40043210	+	THP1_FOXJ2_peak_50659	exon (ENST00000333407, exon 5 of 5)	NA	48175	ENST00000333407
PCLO	7	82805522	82805866	-	THP1_FOXJ2_peak_75043	exon (ENST00000333891, exon 21 of 25)	NA	357236	ENST00000333891
TRDN	6	123438867	123439038	-	THP1_FOXJ2_peak_70456	exon (ENST00000334268, exon 11 of 41)	NA	198141	ENST00000334268
TCP11L1	11	33061493	33061664	+	THP1_FOXJ2_peak_25984	exon (ENST00000334274, exon 7 of 10)	NA	22161	ENST00000334274
ARID2	12	45906955	45907153	+	THP1_FOXJ2_peak_28749	exon (ENST00000334344, exon 21 of 21)	NA	177389	ENST00000334344
FSD2	15	82762129	82762304	-	THP1_FOXJ2_peak_36354	exon (ENST00000334574, exon 12 of 13)	NA	43853	ENST00000334574
CHP1	15	41280200	41280371	+	THP1_FOXJ2_peak_33420	exon (ENST00000334660, exon 7 of 7)	NA	49142	ENST00000334660
PRELID2	5	145759116	145759287	-	THP1_FOXJ2_peak_60132	exon (ENST00000334744, exon 8 of 8)	NA	76103	ENST00000334744
FOXD2	1	47438335	47438570	+	THP1_FOXJ2_peak_4428	exon (ENST00000334793, exon 1 of 1)	NA	2435	ENST00000334793
FOXK2	17	82603880	82604247	+	THP1_FOXJ2_peak_41658	exon (ENST00000335255, exon 9 of 9)	NA	84348	ENST00000335255
CSMD1	8	3087141	3087399	-	THP1_FOXJ2_peak_76133	exon (ENST00000335551, exon 36 of 56)	NA	322337	ENST00000335551
KATNA1	6	149595136	149595307	-	THP1_FOXJ2_peak_72668	exon (ENST00000335643, exon 8 of 8)	NA	53514	ENST00000335643
GRK1	13	113736640	113736811	+	THP1_FOXJ2_peak_31591	exon (ENST00000335678, exon 7 of 7)	NA	69570	ENST00000335678
CENPQ	6	49492541	49492712	+	THP1_FOXJ2_peak_64828	exon (ENST00000335783, exon 9 of 9)	NA	29248	ENST00000335783
ZNF354A	5	178712593	178712764	-	THP1_FOXJ2_peak_61109	exon (ENST00000335815, exon 5 of 5)	NA	18024	ENST00000335815
CRISP1	6	49846394	49846663	-	THP1_FOXJ2_peak_64869	exon (ENST00000335847, exon 5 of 8)	NA	20000	ENST00000335847
DEDD2	19	42198823	42198994	-	THP1_FOXJ2_peak_43545	exon (ENST00000336034, exon 5 of 5)	NA	18761	ENST00000336034
KIR2DL1	19	54775242	54775475	+	THP1_FOXJ2_peak_43790	exon (ENST00000336077, exon 4 of 8)	NA	5547	ENST00000336077
AKT3	1	243552784	243552980	-	THP1_FOXJ2_peak_21377	exon (ENST00000336199, exon 10 of 14)	NA	290354	ENST00000336199
AKT3	1	243695480	243695710	-	THP1_FOXJ2_peak_21394	exon (ENST00000336199, exon 2 of 14)	NA	147641	ENST00000336199
AP3S2	15	89837411	89837983	-	THP1_FOXJ2_peak_36940	exon (ENST00000336418, exon 5 of 6)	NA	56645	ENST00000336418
PNPLA2	11	821616	821787	+	THP1_FOXJ2_peak_25483	exon (ENST00000336615, exon 3 of 10)	NA	2799	ENST00000336615
C2CD2L	11	119117711	119117906	+	THP1_FOXJ2_peak_27368	exon (ENST00000336702, exon 14 of 14)	NA	10425	ENST00000336702
ZNF687	1	151291075	151291320	+	THP1_FOXJ2_peak_12228	exon (ENST00000336715, exon 9 of 9)	NA	8930	ENST00000336715
HORMAD2	22	30122057	30122228	+	THP1_FOXJ2_peak_50369	exon (ENST00000336726, exon 10 of 11)	NA	41968	ENST00000336726
HFE2	1	146018362	146018789	-	THP1_FOXJ2_peak_11184	exon (ENST00000336751, exon 4 of 4)	NA	3266	ENST00000336751
AGPAT1	6	32168309	32168658	-	THP1_FOXJ2_peak_61538	exon (ENST00000336984, exon 7 of 7)	NA	9613	ENST00000336984
HEXDC	17	82440983	82441154	+	THP1_FOXJ2_peak_41651	exon (ENST00000337014, exon 10 of 12)	NA	22750	ENST00000337014
EZR	6	158766748	158767008	-	THP1_FOXJ2_peak_73357	exon (ENST00000337147, exon 13 of 13)	NA	51349	ENST00000337147
SCARA3	8	27676608	27676779	+	THP1_FOXJ2_peak_77647	exon (ENST00000337221, exon 6 of 6)	NA	42825	ENST00000337221
TNPO1	5	72910381	72910552	+	THP1_FOXJ2_peak_58250	exon (ENST00000337273, exon 25 of 25)	NA	94154	ENST00000337273
TMEM155	4	121760237	121760438	-	THP1_FOXJ2_peak_54540	exon (ENST00000337677, exon 6 of 6)	NA	4848	ENST00000337677
ZC3H15	2	186505360	186505580	+	THP1_FOXJ2_peak_46998	exon (ENST00000337859, exon 7 of 10)	NA	19314	ENST00000337859
TMEM167B	1	109092792	109093053	+	THP1_FOXJ2_peak_8449	exon (ENST00000338272, exon 2 of 3)	NA	3119	ENST00000338272
SATB1	3	18394403	18394690	-	THP1_FOXJ2_peak_51071	exon (ENST00000338745, exon 7 of 11)	NA	30791	ENST00000338745
PARVB	22	44172412	44173059	+	THP1_FOXJ2_peak_50772	exon (ENST00000338758, exon 13 of 13)	NA	148458	ENST00000338758
PHF10	6	169705616	169705787	-	THP1_FOXJ2_peak_74021	exon (ENST00000339209, exon 10 of 12)	NA	18354	ENST00000339209
FPR3	19	51824523	51825211	+	THP1_FOXJ2_peak_43733	exon (ENST00000339223, exon 2 of 2)	NA	29704	ENST00000339223
SH2D4B	10	80645341	80645583	+	THP1_FOXJ2_peak_24046	exon (ENST00000339284, exon 7 of 7)	NA	107560	ENST00000339284
NEO1	15	73301219	73301598	+	THP1_FOXJ2_peak_35171	exon (ENST00000339362, exon 29 of 30)	NA	249698	ENST00000339362
ANP32B	9	98005052	98005223	+	THP1_FOXJ2_peak_84982	exon (ENST00000339399, exon 4 of 7)	NA	21776	ENST00000339399
PRMT7	16	68357054	68357334	+	THP1_FOXJ2_peak_39518	exon (ENST00000339507, exon 19 of 19)	NA	46060	ENST00000339507
ZNF587	19	57863540	57863726	+	THP1_FOXJ2_peak_43831	exon (ENST00000339656, exon 3 of 3)	NA	13776	ENST00000339656
TUBB4B	9	137243120	137243636	+	THP1_FOXJ2_peak_85648	exon (ENST00000340384, exon 4 of 4)	NA	2165	ENST00000340384
GFRAL	6	55351318	55351489	+	THP1_FOXJ2_peak_65738	exon (ENST00000340465, exon 5 of 9)	NA	23934	ENST00000340465
CYB5A	18	74251492	74252116	-	THP1_FOXJ2_peak_42481	exon (ENST00000340533, exon 5 of 5)	NA	40212	ENST00000340533
PDE4D	5	58974177	58974369	-	THP1_FOXJ2_peak_57919	exon (ENST00000340635, exon 15 of 15)	NA	919525	ENST00000340635
KCNK10	14	88180608	88180935	-	THP1_FOXJ2_peak_32639	exon (ENST00000340700, exon 7 of 7)	NA	146136	ENST00000340700
NLRP7	19	54941541	54941712	-	THP1_FOXJ2_peak_43797	exon (ENST00000340844, exon 2 of 10)	NA	5879	ENST00000340844
NBR1	17	43211453	43211689	+	THP1_FOXJ2_peak_40595	exon (ENST00000341165, exon 21 of 21)	NA	41090	ENST00000341165
NBR1	17	43210203	43210374	+	THP1_FOXJ2_peak_40594	exon (ENST00000341165, exon 21 of 21)	NA	39807	ENST00000341165
MKNK1	1	46594093	46594308	-	THP1_FOXJ2_peak_4314	exon (ENST00000341183, exon 2 of 12)	NA	10094	ENST00000341183
LCN6	9	136743947	136744214	-	THP1_FOXJ2_peak_85586	exon (ENST00000341206, exon 7 of 7)	NA	4448	ENST00000341206
FBXL5	4	15605544	15605715	-	THP1_FOXJ2_peak_52728	exon (ENST00000341285, exon 11 of 11)	NA	49783	ENST00000341285
SKOR1	15	67833917	67834208	+	THP1_FOXJ2_peak_34455	exon (ENST00000341418, exon 15 of 15)	NA	14358	ENST00000341418
TREML4	6	41237443	41237614	+	THP1_FOXJ2_peak_63254	exon (ENST00000341495, exon 6 of 6)	NA	9204	ENST00000341495
INSR	19	7117073	7117244	-	THP1_FOXJ2_peak_42911	exon (ENST00000341500, exon 21 of 21)	NA	176773	ENST00000341500
ABCA2	9	137022379	137022550	-	THP1_FOXJ2_peak_85618	exon (ENST00000341511, exon 6 of 49)	NA	5726	ENST00000341511
SYNE1	6	152151499	152151675	-	THP1_FOXJ2_peak_72859	exon (ENST00000341594, exon 137 of 148)	NA	485812	ENST00000341594
SYNE1	6	152453551	152453828	-	THP1_FOXJ2_peak_72869	exon (ENST00000341594, exon 29 of 148)	NA	183710	ENST00000341594
SLC24A2	9	19511716	19511887	-	THP1_FOXJ2_peak_83800	exon (ENST00000341998, exon 10 of 10)	NA	275127	ENST00000341998
SLC24A2	9	19512774	19512971	-	THP1_FOXJ2_peak_83801	exon (ENST00000341998, exon 10 of 10)	NA	274056	ENST00000341998
SLC24A2	9	19513321	19513643	-	THP1_FOXJ2_peak_83802	exon (ENST00000341998, exon 10 of 10)	NA	273446	ENST00000341998
CCDC30	1	42654482	42654699	+	THP1_FOXJ2_peak_2995	exon (ENST00000342022, exon 16 of 16)	NA	119701	ENST00000342022
CCDC30	1	42653639	42654247	+	THP1_FOXJ2_peak_2994	exon (ENST00000342022, exon 16 of 16)	NA	119054	ENST00000342022
UBE4B	1	10180619	10180790	+	THP1_FOXJ2_peak_235	exon (ENST00000343090, exon 28 of 28)	NA	147108	ENST00000343090
FSIP2	2	185786149	185786420	+	THP1_FOXJ2_peak_46989	exon (ENST00000343098, exon 15 of 23)	NA	47656	ENST00000343098
CCDC18	1	93217668	93217957	+	THP1_FOXJ2_peak_6551	exon (ENST00000343253, exon 14 of 29)	NA	37893	ENST00000343253
CCDC18	1	93264651	93264830	+	THP1_FOXJ2_peak_6554	exon (ENST00000343253, exon 27 of 29)	NA	84821	ENST00000343253
C1orf162	1	111478174	111478397	+	THP1_FOXJ2_peak_8833	exon (ENST00000343534, exon 6 of 6)	NA	4493	ENST00000343534
TP53BP2	1	223792329	223792616	-	THP1_FOXJ2_peak_18880	exon (ENST00000343537, exon 15 of 18)	NA	53500	ENST00000343537
TP53BP2	1	223821197	223821507	-	THP1_FOXJ2_peak_18886	exon (ENST00000343537, exon 2 of 18)	NA	24620	ENST00000343537
ZNF93	19	19933912	19934225	+	THP1_FOXJ2_peak_43344	exon (ENST00000343769, exon 4 of 4)	NA	33007	ENST00000343769
NR3C1	5	143278655	143278829	-	THP1_FOXJ2_peak_60072	exon (ENST00000343796, exon 9 of 9)	NA	156770	ENST00000343796
MROH8	20	37147710	37147881	-	THP1_FOXJ2_peak_48537	exon (ENST00000343811, exon 9 of 24)	NA	31764	ENST00000343811
ASH2L	8	38133285	38133633	+	THP1_FOXJ2_peak_78864	exon (ENST00000343823, exon 13 of 16)	NA	28217	ENST00000343823
ASH2L	8	38139139	38139361	+	THP1_FOXJ2_peak_78867	exon (ENST00000343823, exon 16 of 16)	NA	34008	ENST00000343823
SUSD4	1	223221144	223221368	-	THP1_FOXJ2_peak_18811	exon (ENST00000343846, exon 8 of 8)	NA	142803	ENST00000343846
ZNF136	19	12188442	12188691	+	THP1_FOXJ2_peak_43055	exon (ENST00000343979, exon 4 of 4)	NA	25502	ENST00000343979
PPM1G	2	27384548	27384991	-	THP1_FOXJ2_peak_44490	exon (ENST00000344034, exon 5 of 10)	NA	24918	ENST00000344034
SPINT1	15	40857755	40857926	+	THP1_FOXJ2_peak_33406	exon (ENST00000344051, exon 11 of 11)	NA	13822	ENST00000344051
TRIO	5	14369297	14369497	+	THP1_FOXJ2_peak_55802	exon (ENST00000344204, exon 18 of 57)	NA	225695	ENST00000344204
ZNF395	8	28347609	28347780	-	THP1_FOXJ2_peak_77748	exon (ENST00000344423, exon 10 of 10)	NA	38772	ENST00000344423
ZNF395	8	28348309	28348608	-	THP1_FOXJ2_peak_77749	exon (ENST00000344423, exon 10 of 10)	NA	38008	ENST00000344423
MIA3	1	222660060	222660324	+	THP1_FOXJ2_peak_18756	exon (ENST00000344922, exon 24 of 28)	NA	42106	ENST00000344922
MIA3	1	222664014	222664185	+	THP1_FOXJ2_peak_18757	exon (ENST00000344922, exon 27 of 28)	NA	46013	ENST00000344922
MIA3	1	222629629	222629884	+	THP1_FOXJ2_peak_18752	exon (ENST00000344922, exon 4 of 28)	NA	11670	ENST00000344922
TTC8	14	88840919	88841189	+	THP1_FOXJ2_peak_32647	exon (ENST00000345383, exon 6 of 16)	NA	16901	ENST00000345383
NOL10	2	10607021	10607422	-	THP1_FOXJ2_peak_44093	exon (ENST00000345985, exon 13 of 20)	NA	82751	ENST00000345985
ARID3B	15	74573114	74573285	+	THP1_FOXJ2_peak_35324	exon (ENST00000346246, exon 4 of 9)	NA	32022	ENST00000346246
SMARCE1	17	40630607	40630911	-	THP1_FOXJ2_peak_40513	exon (ENST00000348513, exon 10 of 11)	NA	17749	ENST00000348513
SMARCE1	17	40628869	40629071	-	THP1_FOXJ2_peak_40512	exon (ENST00000348513, exon 11 of 11)	NA	19538	ENST00000348513
APOBEC3H	22	39103925	39104096	+	THP1_FOXJ2_peak_50623	exon (ENST00000348946, exon 5 of 5)	NA	6786	ENST00000348946
WDR3	1	117964300	117964690	+	THP1_FOXJ2_peak_9753	exon (ENST00000349139, exon 27 of 27)	NA	34727	ENST00000349139
ARID4B	1	235182034	235182287	-	THP1_FOXJ2_peak_20627	exon (ENST00000349213, exon 19 of 23)	NA	146059	ENST00000349213
ARID4B	1	235168256	235168485	-	THP1_FOXJ2_peak_20626	exon (ENST00000349213, exon 23 of 23)	NA	159849	ENST00000349213
ARID4B	1	235166887	235167274	-	THP1_FOXJ2_peak_20625	exon (ENST00000349213, exon 23 of 23)	NA	161139	ENST00000349213
ARID4B	1	235234334	235234636	-	THP1_FOXJ2_peak_20633	exon (ENST00000349213, exon 9 of 23)	NA	93734	ENST00000349213
ARHGEF10	8	1957162	1957580	+	THP1_FOXJ2_peak_76095	exon (ENST00000349830, exon 29 of 29)	NA	133395	ENST00000349830
ARHGEF10	8	1957981	1958209	+	THP1_FOXJ2_peak_76096	exon (ENST00000349830, exon 29 of 29)	NA	134119	ENST00000349830
ICK	6	53002385	53002556	-	THP1_FOXJ2_peak_65373	exon (ENST00000350082, exon 14 of 14)	NA	59300	ENST00000350082
ICK	6	53013521	53013917	-	THP1_FOXJ2_peak_65375	exon (ENST00000350082, exon 9 of 14)	NA	48051	ENST00000350082
FAM189B	1	155250674	155250898	-	THP1_FOXJ2_peak_12883	exon (ENST00000350210, exon 6 of 9)	NA	4174	ENST00000350210
FCRLA	1	161712805	161713369	+	THP1_FOXJ2_peak_14663	exon (ENST00000350710, exon 2 of 2)	NA	6115	ENST00000350710
FCRLA	1	161713744	161714202	+	THP1_FOXJ2_peak_14664	exon (ENST00000350710, exon 2 of 2)	NA	7001	ENST00000350710
MSR1	8	16164034	16164272	-	THP1_FOXJ2_peak_76602	exon (ENST00000350896, exon 5 of 9)	NA	28638	ENST00000350896
NKX2-4	20	21395584	21395842	-	THP1_FOXJ2_peak_48235	exon (ENST00000351817, exon 2 of 2)	NA	2315	ENST00000351817
MPI	15	74899054	74899417	+	THP1_FOXJ2_peak_35384	exon (ENST00000352410, exon 8 of 8)	NA	9228	ENST00000352410
MPI	15	74901494	74901790	+	THP1_FOXJ2_peak_35385	exon (ENST00000352410, exon 8 of 8)	NA	11635	ENST00000352410
ABHD2	15	89198980	89199280	+	THP1_FOXJ2_peak_36829	exon (ENST00000352732, exon 11 of 11)	NA	110980	ENST00000352732
BCLAF1	6	136276117	136276342	-	THP1_FOXJ2_peak_71438	exon (ENST00000353331, exon 5 of 12)	NA	13622	ENST00000353331
DDX21	10	68959859	68960145	+	THP1_FOXJ2_peak_23826	exon (ENST00000354185, exon 2 of 15)	NA	3874	ENST00000354185
SETDB2	13	49493154	49493404	+	THP1_FOXJ2_peak_30376	exon (ENST00000354234, exon 15 of 15)	NA	48905	ENST00000354234
SETDB2	13	49494555	49494726	+	THP1_FOXJ2_peak_30377	exon (ENST00000354234, exon 15 of 15)	NA	50266	ENST00000354234
ZNF774	15	90361610	90361821	+	THP1_FOXJ2_peak_37057	exon (ENST00000354377, exon 4 of 4)	NA	9470	ENST00000354377
MEF2A	15	99714974	99715145	+	THP1_FOXJ2_peak_38095	exon (ENST00000354410, exon 11 of 11)	NA	149359	ENST00000354410
FAM78B	1	166070345	166070568	-	THP1_FOXJ2_peak_16176	exon (ENST00000354422, exon 2 of 2)	NA	96259	ENST00000354422
SMOC2	6	168666480	168666905	+	THP1_FOXJ2_peak_73935	exon (ENST00000354536, exon 13 of 13)	NA	225541	ENST00000354536
TYW5	2	199930639	199930810	-	THP1_FOXJ2_peak_47278	exon (ENST00000354611, exon 8 of 8)	NA	25012	ENST00000354611
THRAP3	1	36303917	36304091	+	THP1_FOXJ2_peak_980	exon (ENST00000354618, exon 12 of 12)	NA	79588	ENST00000354618
THRAP3	1	36289197	36289597	+	THP1_FOXJ2_peak_978	exon (ENST00000354618, exon 5 of 12)	NA	64981	ENST00000354618
THRAP3	1	36296635	36296840	+	THP1_FOXJ2_peak_979	exon (ENST00000354618, exon 9 of 12)	NA	72321	ENST00000354618
ERO1B	1	236220758	236221039	-	THP1_FOXJ2_peak_20831	exon (ENST00000354619, exon 15 of 16)	NA	61087	ENST00000354619
ERO1B	1	236217356	236217613	-	THP1_FOXJ2_peak_20829	exon (ENST00000354619, exon 16 of 16)	NA	64501	ENST00000354619
ERO1B	1	236218018	236218189	-	THP1_FOXJ2_peak_20830	exon (ENST00000354619, exon 16 of 16)	NA	63882	ENST00000354619
RPS6KL1	14	74906014	74906185	-	THP1_FOXJ2_peak_32430	exon (ENST00000354625, exon 11 of 11)	NA	16343	ENST00000354625
ALDH9A1	1	165662424	165662868	-	THP1_FOXJ2_peak_16015	exon (ENST00000354775, exon 11 of 11)	NA	36217	ENST00000354775
GABPA	21	25770570	25770741	+	THP1_FOXJ2_peak_49453	exon (ENST00000354828, exon 10 of 10)	NA	36085	ENST00000354828
NRDC	1	51809283	51809454	-	THP1_FOXJ2_peak_4878	exon (ENST00000354831, exon 19 of 33)	NA	69437	ENST00000354831
HTT	4	3135840	3136011	+	THP1_FOXJ2_peak_52511	exon (ENST00000355072, exon 20 of 67)	NA	61244	ENST00000355072
THSD4	15	71778880	71779087	+	THP1_FOXJ2_peak_35056	exon (ENST00000355327, exon 18 of 18)	NA	682031	ENST00000355327
THSD4	15	71779275	71779476	+	THP1_FOXJ2_peak_35057	exon (ENST00000355327, exon 18 of 18)	NA	682423	ENST00000355327
THSD4	15	71779803	71780027	+	THP1_FOXJ2_peak_35058	exon (ENST00000355327, exon 18 of 18)	NA	682963	ENST00000355327
THSD4	15	71780232	71780495	+	THP1_FOXJ2_peak_35059	exon (ENST00000355327, exon 18 of 18)	NA	683411	ENST00000355327
THSD4	15	71782822	71783186	+	THP1_FOXJ2_peak_35060	exon (ENST00000355327, exon 18 of 18)	NA	686052	ENST00000355327
THSD4	15	71242666	71242939	+	THP1_FOXJ2_peak_35000	exon (ENST00000355327, exon 5 of 18)	NA	145850	ENST00000355327
MYH7	14	23424690	23424861	-	THP1_FOXJ2_peak_31843	exon (ENST00000355349, exon 22 of 40)	NA	10943	ENST00000355349
MYH7	14	23419814	23420073	-	THP1_FOXJ2_peak_31842	exon (ENST00000355349, exon 27 of 40)	NA	15775	ENST00000355349
MYH7	14	23416075	23416269	-	THP1_FOXJ2_peak_31841	exon (ENST00000355349, exon 34 of 40)	NA	19546	ENST00000355349
MYH7	14	23414957	23415153	-	THP1_FOXJ2_peak_31840	exon (ENST00000355349, exon 37 of 40)	NA	20663	ENST00000355349
RNF220	1	44651332	44651503	+	THP1_FOXJ2_peak_4008	exon (ENST00000355387, exon 15 of 15)	NA	246223	ENST00000355387
VANGL1	1	115692397	115692685	+	THP1_FOXJ2_peak_9431	exon (ENST00000355485, exon 8 of 8)	NA	50588	ENST00000355485
ZNF536	19	30548955	30549264	+	THP1_FOXJ2_peak_43424	exon (ENST00000355537, exon 4 of 5)	NA	176697	ENST00000355537
SYNJ2	6	158054838	158055127	+	THP1_FOXJ2_peak_73290	exon (ENST00000355585, exon 6 of 27)	NA	73095	ENST00000355585
TTC3	21	37165703	37166115	+	THP1_FOXJ2_peak_49755	exon (ENST00000355666, exon 33 of 46)	NA	92638	ENST00000355666
FAS	10	89014400	89014571	+	THP1_FOXJ2_peak_24261	exon (ENST00000355740, exon 9 of 9)	NA	23828	ENST00000355740
SLC17A5	6	73593491	73593662	-	THP1_FOXJ2_peak_67042	exon (ENST00000355773, exon 11 of 11)	NA	60579	ENST00000355773
RP11-544M22.1	1	160948685	160949182	+	THP1_FOXJ2_peak_14242	exon (ENST00000356006, exon 6 of 6)	NA	16468	ENST00000356006
MYO9A	15	71893557	71893935	-	THP1_FOXJ2_peak_35069	exon (ENST00000356056, exon 26 of 42)	NA	224335	ENST00000356056
CDK11A	1	1719282	1719453	-	THP1_FOXJ2_peak_56	exon (ENST00000356200, exon 3 of 19)	NA	3464	ENST00000356200
ENTPD4	8	23441492	23441736	-	THP1_FOXJ2_peak_77143	exon (ENST00000356206, exon 8 of 13)	NA	16081	ENST00000356206
AMPH	7	38394066	38394255	-	THP1_FOXJ2_peak_74536	exon (ENST00000356264, exon 18 of 21)	NA	237407	ENST00000356264
LSS	21	46195633	46195872	-	THP1_FOXJ2_peak_49957	exon (ENST00000356396, exon 19 of 23)	NA	33070	ENST00000356396
NEDD4L	18	58341640	58341849	+	THP1_FOXJ2_peak_42204	exon (ENST00000356462, exon 13 of 29)	NA	297377	ENST00000356462
CCDC25	8	27735336	27735951	-	THP1_FOXJ2_peak_77654	exon (ENST00000356537, exon 9 of 9)	NA	36991	ENST00000356537
MAN1A2	1	117528167	117528445	+	THP1_FOXJ2_peak_9696	exon (ENST00000356554, exon 13 of 13)	NA	160857	ENST00000356554
SON	21	33575545	33575741	+	THP1_FOXJ2_peak_49642	exon (ENST00000356577, exon 10 of 12)	NA	33025	ENST00000356577
RORC	1	151806685	151806856	-	THP1_FOXJ2_peak_12294	exon (ENST00000356728, exon 10 of 10)	NA	19321	ENST00000356728
NRG1	8	32767154	32767452	+	THP1_FOXJ2_peak_78258	exon (ENST00000356819, exon 12 of 12)	NA	219036	ENST00000356819
FIGNL1	7	50446739	50446910	-	THP1_FOXJ2_peak_74684	exon (ENST00000356889, exon 4 of 4)	NA	3500	ENST00000356889
IGF2R	6	160058998	160059169	+	THP1_FOXJ2_peak_73482	exon (ENST00000356956, exon 22 of 48)	NA	89984	ENST00000356956
SFPQ	1	35190352	35190781	-	THP1_FOXJ2_peak_939	exon (ENST00000357214, exon 4 of 10)	NA	2582	ENST00000357214
SFPQ	1	35187904	35188075	-	THP1_FOXJ2_peak_937	exon (ENST00000357214, exon 7 of 10)	NA	5159	ENST00000357214
SMARCA2	9	2192630	2192857	+	THP1_FOXJ2_peak_81314	exon (ENST00000357248, exon 33 of 33)	NA	177557	ENST00000357248
ZNF23	16	71448798	71449108	-	THP1_FOXJ2_peak_39628	exon (ENST00000357254, exon 5 of 5)	NA	13806	ENST00000357254
FAM212B	1	111725933	111726162	-	THP1_FOXJ2_peak_8881	exon (ENST00000357260, exon 2 of 2)	NA	13377	ENST00000357260
HNRNPA1L2	13	52643216	52643387	+	THP1_FOXJ2_peak_30566	exon (ENST00000357495, exon 1 of 1)	NA	2515	ENST00000357495
DTHD1	4	36290302	36290492	+	THP1_FOXJ2_peak_53017	exon (ENST00000357504, exon 2 of 9)	NA	8775	ENST00000357504
DTHD1	4	36344585	36344756	+	THP1_FOXJ2_peak_53018	exon (ENST00000357504, exon 9 of 9)	NA	63048	ENST00000357504
FXR1	3	180978961	180979177	+	THP1_FOXJ2_peak_52253	exon (ENST00000357559, exon 17 of 17)	NA	66767	ENST00000357559
BRPF3	6	36232174	36232363	+	THP1_FOXJ2_peak_62381	exon (ENST00000357641, exon 13 of 13)	NA	35524	ENST00000357641
ATP2B4	1	203743075	203743300	+	THP1_FOXJ2_peak_17672	exon (ENST00000357681, exon 21 of 21)	NA	116626	ENST00000357681
ETFBKMT	12	31669308	31669489	+	THP1_FOXJ2_peak_28418	exon (ENST00000357721, exon 4 of 4)	NA	9710	ENST00000357721
MCTP2	15	94367655	94367877	+	THP1_FOXJ2_peak_37621	exon (ENST00000357742, exon 10 of 22)	NA	69500	ENST00000357742
AIG1	6	143333227	143333440	+	THP1_FOXJ2_peak_72129	exon (ENST00000357847, exon 5 of 6)	NA	272457	ENST00000357847
APP	21	26050888	26051128	-	THP1_FOXJ2_peak_49458	exon (ENST00000357903, exon 5 of 17)	NA	119779	ENST00000357903
CTSE	1	206012006	206012671	-	THP1_FOXJ2_peak_17736	exon (ENST00000358184, exon 8 of 9)	NA	11571	ENST00000358184
HNRNPAB	5	178206677	178206991	+	THP1_FOXJ2_peak_61072	exon (ENST00000358344, exon 4 of 8)	NA	2327	ENST00000358344
TXLNB	6	139240625	139240986	-	THP1_FOXJ2_peak_71763	exon (ENST00000358430, exon 10 of 10)	NA	51334	ENST00000358430
TRIM33	1	114393949	114394142	-	THP1_FOXJ2_peak_9273	exon (ENST00000358465, exon 20 of 20)	NA	117115	ENST00000358465
PLEKHG1	6	150831933	150832138	+	THP1_FOXJ2_peak_72765	exon (ENST00000358517, exon 15 of 16)	NA	110947	ENST00000358517
PLEKHG1	6	150800711	150801013	+	THP1_FOXJ2_peak_72763	exon (ENST00000358517, exon 6 of 16)	NA	79774	ENST00000358517
ARNT	1	150813213	150813414	-	THP1_FOXJ2_peak_12156	exon (ENST00000358595, exon 21 of 22)	NA	63455	ENST00000358595
ARNT	1	150811571	150811856	-	THP1_FOXJ2_peak_12155	exon (ENST00000358595, exon 22 of 22)	NA	65055	ENST00000358595
QSOX2	9	136206627	136207233	-	THP1_FOXJ2_peak_85547	exon (ENST00000358701, exon 12 of 12)	NA	38911	ENST00000358701
BAZ1A	14	34761912	34762202	-	THP1_FOXJ2_peak_31968	exon (ENST00000358716, exon 23 of 26)	NA	113590	ENST00000358716
MANEA	6	95608747	95608983	+	THP1_FOXJ2_peak_68603	exon (ENST00000358812, exon 5 of 5)	NA	31322	ENST00000358812
CAMSAP2	1	200857978	200858149	+	THP1_FOXJ2_peak_17572	exon (ENST00000358823, exon 17 of 17)	NA	118505	ENST00000358823
RAB3GAP2	1	220205888	220206110	-	THP1_FOXJ2_peak_18371	exon (ENST00000358951, exon 8 of 35)	NA	66455	ENST00000358951
MAP3K5	6	136601829	136602130	-	THP1_FOXJ2_peak_71468	exon (ENST00000359015, exon 20 of 30)	NA	190539	ENST00000359015
MYOF	10	93381276	93381495	-	THP1_FOXJ2_peak_24412	exon (ENST00000359263, exon 20 of 54)	NA	100809	ENST00000359263
C6orf89	6	36902293	36902464	+	THP1_FOXJ2_peak_62579	exon (ENST00000359359, exon 5 of 10)	NA	30508	ENST00000359359
SLC25A44	1	156212379	156212807	+	THP1_FOXJ2_peak_13049	exon (ENST00000359511, exon 4 of 4)	NA	18504	ENST00000359511
MPZL1	1	167787823	167787994	+	THP1_FOXJ2_peak_16802	exon (ENST00000359523, exon 6 of 6)	NA	65958	ENST00000359523
KCNK5	6	39190830	39191039	-	THP1_FOXJ2_peak_63001	exon (ENST00000359534, exon 5 of 5)	NA	38516	ENST00000359534
PCNT	21	46326366	46326537	+	THP1_FOXJ2_peak_49960	exon (ENST00000359568, exon 2 of 47)	NA	2329	ENST00000359568
FBXL17	5	107860134	107860305	-	THP1_FOXJ2_peak_58938	exon (ENST00000359660, exon 9 of 9)	NA	521191	ENST00000359660
GRIP1	12	66379297	66379470	-	THP1_FOXJ2_peak_28977	exon (ENST00000359742, exon 20 of 25)	NA	299762	ENST00000359742
ZDHHC14	6	157645700	157645899	+	THP1_FOXJ2_peak_73241	exon (ENST00000359775, exon 6 of 9)	NA	264666	ENST00000359775
PTPN22	1	113837872	113838305	-	THP1_FOXJ2_peak_9154	exon (ENST00000359785, exon 13 of 21)	NA	33671	ENST00000359785
PTPN22	1	113856499	113856670	-	THP1_FOXJ2_peak_9159	exon (ENST00000359785, exon 6 of 21)	NA	15175	ENST00000359785
RXRG	1	165401159	165401524	-	THP1_FOXJ2_peak_15903	exon (ENST00000359842, exon 10 of 10)	NA	43855	ENST00000359842
IPP	1	45741022	45741262	-	THP1_FOXJ2_peak_4184	exon (ENST00000359942, exon 3 of 10)	NA	9508	ENST00000359942
FAM3C	7	121349334	121349708	-	THP1_FOXJ2_peak_75298	exon (ENST00000359943, exon 10 of 10)	NA	46813	ENST00000359943
PTPRF	1	43598478	43599304	+	THP1_FOXJ2_peak_3729	exon (ENST00000359947, exon 13 of 34)	NA	68015	ENST00000359947
PTPRF	1	43605508	43605722	+	THP1_FOXJ2_peak_3735	exon (ENST00000359947, exon 19 of 34)	NA	74739	ENST00000359947
PTPRF	1	43617661	43617832	+	THP1_FOXJ2_peak_3745	exon (ENST00000359947, exon 25 of 34)	NA	86870	ENST00000359947
PTPRF	1	43619021	43619293	+	THP1_FOXJ2_peak_3746	exon (ENST00000359947, exon 27 of 34)	NA	88281	ENST00000359947
PTPRF	1	43544979	43545315	+	THP1_FOXJ2_peak_3680	exon (ENST00000359947, exon 3 of 34)	NA	14271	ENST00000359947
PTPRF	1	43623061	43624144	+	THP1_FOXJ2_peak_3750	exon (ENST00000359947, exon 34 of 34)	NA	92726	ENST00000359947
PTPRF	1	43569504	43569958	+	THP1_FOXJ2_peak_3704	exon (ENST00000359947, exon 6 of 34)	NA	38855	ENST00000359947
PTPRF	1	43588609	43588962	+	THP1_FOXJ2_peak_3721	exon (ENST00000359947, exon 8 of 34)	NA	57909	ENST00000359947
NFASC	1	204976573	204976814	+	THP1_FOXJ2_peak_17696	exon (ENST00000360049, exon 16 of 27)	NA	148039	ENST00000360049
SPN	16	29667852	29668023	+	THP1_FOXJ2_peak_39107	exon (ENST00000360121, exon 2 of 2)	NA	4718	ENST00000360121
MAK16	8	33500744	33501076	+	THP1_FOXJ2_peak_78330	exon (ENST00000360128, exon 10 of 10)	NA	16160	ENST00000360128
MAK16	8	33496526	33496750	+	THP1_FOXJ2_peak_78329	exon (ENST00000360128, exon 8 of 10)	NA	11888	ENST00000360128
ANKS1A	6	35088676	35088875	+	THP1_FOXJ2_peak_62121	exon (ENST00000360359, exon 24 of 24)	NA	199510	ENST00000360359
ANKS1A	6	35089138	35089450	+	THP1_FOXJ2_peak_62122	exon (ENST00000360359, exon 24 of 24)	NA	200029	ENST00000360359
SULT1A4	16	29464540	29464711	+	THP1_FOXJ2_peak_39092	exon (ENST00000360423, exon 8 of 8)	NA	4736	ENST00000360423
CES1	16	55828603	55828951	-	THP1_FOXJ2_peak_39313	exon (ENST00000360526, exon 2 of 14)	NA	4381	ENST00000360526
PLAGL1	6	143942142	143942418	-	THP1_FOXJ2_peak_72191	exon (ENST00000360537, exon 5 of 5)	NA	26698	ENST00000360537
RRM2	2	10124499	10124952	+	THP1_FOXJ2_peak_44063	exon (ENST00000360566, exon 5 of 10)	NA	2397	ENST00000360566
ITGB1BP1	2	9406175	9406420	-	THP1_FOXJ2_peak_44019	exon (ENST00000360635, exon 8 of 8)	NA	16932	ENST00000360635
GTPBP4	10	1012474	1012645	+	THP1_FOXJ2_peak_22213	exon (ENST00000360803, exon 14 of 17)	NA	24540	ENST00000360803
UBE2Z	17	48928673	48928885	+	THP1_FOXJ2_peak_40850	exon (ENST00000360943, exon 7 of 7)	NA	20410	ENST00000360943
ENPP1	6	131892269	131892767	+	THP1_FOXJ2_peak_71085	exon (ENST00000360971, exon 25 of 25)	NA	84502	ENST00000360971
STAT1	2	190970476	190970707	-	THP1_FOXJ2_peak_47073	exon (ENST00000361099, exon 25 of 25)	NA	43659	ENST00000361099
IQGAP3	1	156526156	156526454	-	THP1_FOXJ2_peak_13113	exon (ENST00000361170, exon 38 of 38)	NA	46235	ENST00000361170
ATP1A2	1	160128982	160129196	+	THP1_FOXJ2_peak_13845	exon (ENST00000361216, exon 10 of 23)	NA	13316	ENST00000361216
ATP1A2	1	160134429	160134600	+	THP1_FOXJ2_peak_13849	exon (ENST00000361216, exon 14 of 23)	NA	18741	ENST00000361216
ATP1A2	1	160142611	160142958	+	THP1_FOXJ2_peak_13854	exon (ENST00000361216, exon 23 of 23)	NA	27011	ENST00000361216
ATP1A2	1	160124940	160125459	+	THP1_FOXJ2_peak_13841	exon (ENST00000361216, exon 7 of 23)	NA	9426	ENST00000361216
DENND4B	1	153929609	153929848	-	THP1_FOXJ2_peak_12613	exon (ENST00000361217, exon 28 of 28)	NA	16968	ENST00000361217
CHAMP1	13	114325767	114326112	+	THP1_FOXJ2_peak_31644	exon (ENST00000361283, exon 3 of 3)	NA	11426	ENST00000361283
UBL7	15	74456516	74456687	-	THP1_FOXJ2_peak_35304	exon (ENST00000361351, exon 3 of 11)	NA	4581	ENST00000361351
ZFP2	5	178931417	178931634	+	THP1_FOXJ2_peak_61121	exon (ENST00000361362, exon 5 of 5)	NA	35631	ENST00000361362
PHLDB1	11	118613234	118613579	+	THP1_FOXJ2_peak_27316	exon (ENST00000361417, exon 2 of 24)	NA	6966	ENST00000361417
PHLDB1	11	118628479	118628651	+	THP1_FOXJ2_peak_27318	exon (ENST00000361417, exon 7 of 24)	NA	22125	ENST00000361417
ZNF318	6	43348258	43348506	-	THP1_FOXJ2_peak_63674	exon (ENST00000361428, exon 6 of 10)	NA	21061	ENST00000361428
NSMCE1	16	27235105	27235281	-	THP1_FOXJ2_peak_38999	exon (ENST00000361439, exon 3 of 8)	NA	33601	ENST00000361439
PRR5-ARHGAP8	22	44825428	44825599	+	THP1_FOXJ2_peak_50781	exon (ENST00000361473, exon 10 of 15)	NA	123280	ENST00000361473
ZNF521	18	25225121	25225679	-	THP1_FOXJ2_peak_41820	exon (ENST00000361524, exon 4 of 8)	NA	126752	ENST00000361524
ZNF521	18	25195074	25195294	-	THP1_FOXJ2_peak_41818	exon (ENST00000361524, exon 5 of 8)	NA	156968	ENST00000361524
IPO9	1	201878531	201878772	+	THP1_FOXJ2_peak_17603	exon (ENST00000361565, exon 24 of 24)	NA	49510	ENST00000361565
IPO9	1	201882716	201882897	+	THP1_FOXJ2_peak_17604	exon (ENST00000361565, exon 24 of 24)	NA	53665	ENST00000361565
GRM3	7	86786893	86787125	+	THP1_FOXJ2_peak_75083	exon (ENST00000361669, exon 3 of 6)	NA	143095	ENST00000361669
ALPK2	18	58535156	58535385	-	THP1_FOXJ2_peak_42208	exon (ENST00000361673, exon 5 of 13)	NA	93687	ENST00000361673
ALPK2	18	58536478	58536728	-	THP1_FOXJ2_peak_42209	exon (ENST00000361673, exon 5 of 13)	NA	92354	ENST00000361673
SCMH1	1	41046271	41046908	-	THP1_FOXJ2_peak_1529	exon (ENST00000361705, exon 10 of 13)	NA	114892	ENST00000361705
SCMH1	1	41116890	41117088	-	THP1_FOXJ2_peak_1598	exon (ENST00000361705, exon 5 of 13)	NA	44492	ENST00000361705
SCMH1	1	41113178	41113526	-	THP1_FOXJ2_peak_1592	exon (ENST00000361705, exon 6 of 13)	NA	48129	ENST00000361705
GRM1	6	146357440	146357729	+	THP1_FOXJ2_peak_72358	exon (ENST00000361719, exon 6 of 9)	NA	329802	ENST00000361719
ISLR2	15	74135895	74136103	+	THP1_FOXJ2_peak_35259	exon (ENST00000361742, exon 4 of 4)	NA	6625	ENST00000361742
NOS1AP	1	162369594	162369952	+	THP1_FOXJ2_peak_14945	exon (ENST00000361897, exon 10 of 10)	NA	299997	ENST00000361897
NFE2L1	17	48059697	48059938	+	THP1_FOXJ2_peak_40828	exon (ENST00000362042, exon 6 of 6)	NA	11458	ENST00000362042
AC015969.3	2	68362066	68362360	-	THP1_FOXJ2_peak_45553	exon (ENST00000366218, exon 2 of 2)	NA	3371	ENST00000366218
TRIM58	1	247876159	247876459	+	THP1_FOXJ2_peak_22072	exon (ENST00000366481, exon 6 of 6)	NA	19110	ENST00000366481
ZNF670	1	247037454	247037878	-	THP1_FOXJ2_peak_21893	exon (ENST00000366503, exon 4 of 4)	NA	41089	ENST00000366503
CNST	1	246665684	246665865	+	THP1_FOXJ2_peak_21827	exon (ENST00000366513, exon 11 of 11)	NA	99328	ENST00000366513
KIF26B	1	245704977	245705161	+	THP1_FOXJ2_peak_21688	exon (ENST00000366518, exon 12 of 12)	NA	194067	ENST00000366518
CEP170	1	243136117	243136302	-	THP1_FOXJ2_peak_21323	exon (ENST00000366543, exon 16 of 19)	NA	119112	ENST00000366543
CEP170	1	243125399	243125570	-	THP1_FOXJ2_peak_21320	exon (ENST00000366543, exon 19 of 19)	NA	129837	ENST00000366543
CEP170	1	243221550	243221900	-	THP1_FOXJ2_peak_21330	exon (ENST00000366543, exon 3 of 19)	NA	33596	ENST00000366543
KMO	1	241592301	241592563	+	THP1_FOXJ2_peak_21221	exon (ENST00000366559, exon 15 of 15)	NA	60298	ENST00000366559
HEATR1	1	236576774	236577013	-	THP1_FOXJ2_peak_20876	exon (ENST00000366582, exon 21 of 45)	NA	27611	ENST00000366582
HEATR1	1	236555230	236555469	-	THP1_FOXJ2_peak_20873	exon (ENST00000366582, exon 41 of 45)	NA	49155	ENST00000366582
GPR137B	1	236179871	236180065	+	THP1_FOXJ2_peak_20826	exon (ENST00000366592, exon 4 of 7)	NA	37436	ENST00000366592
B3GALNT2	1	235494587	235494781	-	THP1_FOXJ2_peak_20669	exon (ENST00000366600, exon 2 of 12)	NA	9797	ENST00000366600
TBCE	1	235436310	235436481	+	THP1_FOXJ2_peak_20663	exon (ENST00000366601, exon 10 of 17)	NA	69035	ENST00000366601
IRF2BP2	1	234605661	234605887	-	THP1_FOXJ2_peak_20480	exon (ENST00000366609, exon 2 of 2)	NA	3751	ENST00000366609
IRF2BP2	1	234606139	234606369	-	THP1_FOXJ2_peak_20481	exon (ENST00000366609, exon 2 of 2)	NA	3271	ENST00000366609
IRF2BP2	1	234605125	234605296	-	THP1_FOXJ2_peak_20479	exon (ENST00000366609, exon 2 of 2)	NA	4315	ENST00000366609
IRF2BP2	1	234607178	234607388	-	THP1_FOXJ2_peak_20482	exon (ENST00000366609, exon 2 of 2)	NA	2242	ENST00000366609
SLC35F3	1	234323282	234323482	+	THP1_FOXJ2_peak_20402	exon (ENST00000366618, exon 8 of 8)	NA	418449	ENST00000366618
NTPCR	1	232982760	232982931	+	THP1_FOXJ2_peak_20257	exon (ENST00000366628, exon 5 of 5)	NA	32221	ENST00000366628
TSNAX	1	231542434	231542666	+	THP1_FOXJ2_peak_20024	exon (ENST00000366639, exon 4 of 6)	NA	13897	ENST00000366639
TSNAX	1	231564714	231564913	+	THP1_FOXJ2_peak_20029	exon (ENST00000366639, exon 6 of 6)	NA	36160	ENST00000366639
EGLN1	1	231421688	231421860	-	THP1_FOXJ2_peak_19998	exon (ENST00000366641, exon 1 of 5)	NA	3270	ENST00000366641
EGLN1	1	231422073	231422244	-	THP1_FOXJ2_peak_19999	exon (ENST00000366641, exon 1 of 5)	NA	2886	ENST00000366641
EGLN1	1	231421019	231421190	-	THP1_FOXJ2_peak_19997	exon (ENST00000366641, exon 1 of 5)	NA	3940	ENST00000366641
EGLN1	1	231422425	231423047	-	THP1_FOXJ2_peak_20000	exon (ENST00000366641, exon 1 of 5)	NA	2308	ENST00000366641
EGLN1	1	231365477	231365648	-	THP1_FOXJ2_peak_19980	exon (ENST00000366641, exon 5 of 5)	NA	59482	ENST00000366641
EXOC8	1	231333342	231333673	-	THP1_FOXJ2_peak_19969	exon (ENST00000366645, exon 1 of 1)	NA	4345	ENST00000366645
EXOC8	1	231335576	231335801	-	THP1_FOXJ2_peak_19970	exon (ENST00000366645, exon 1 of 1)	NA	2164	ENST00000366645
CAPN9	1	230798110	230798307	+	THP1_FOXJ2_peak_19906	exon (ENST00000366666, exon 17 of 18)	NA	50824	ENST00000366666
OTX1	2	63055398	63055841	+	THP1_FOXJ2_peak_45398	exon (ENST00000366671, exon 5 of 5)	NA	5562	ENST00000366671
GALNT2	1	230274462	230274633	+	THP1_FOXJ2_peak_19830	exon (ENST00000366672, exon 15 of 16)	NA	207338	ENST00000366672
TAF5L	1	229602256	229602427	-	THP1_FOXJ2_peak_19732	exon (ENST00000366676, exon 3 of 4)	NA	12141	ENST00000366676
CDC42BPA	1	227028844	227029045	-	THP1_FOXJ2_peak_19398	exon (ENST00000366769, exon 29 of 36)	NA	289530	ENST00000366769
CDC42BPA	1	227004941	227005112	-	THP1_FOXJ2_peak_19394	exon (ENST00000366769, exon 34 of 36)	NA	313448	ENST00000366769
ADCK3	1	226987316	226987487	+	THP1_FOXJ2_peak_19393	exon (ENST00000366779, exon 20 of 20)	NA	89865	ENST00000366779
STUM	1	226603363	226603713	+	THP1_FOXJ2_peak_19322	exon (ENST00000366788, exon 4 of 4)	NA	54738	ENST00000366788
STUM	1	226606506	226606769	+	THP1_FOXJ2_peak_19323	exon (ENST00000366788, exon 4 of 4)	NA	57837	ENST00000366788
PARP1	1	226364925	226365096	-	THP1_FOXJ2_peak_19281	exon (ENST00000366794, exon 19 of 23)	NA	43063	ENST00000366794
ACBD3	1	226145442	226145613	-	THP1_FOXJ2_peak_19247	exon (ENST00000366812, exon 8 of 8)	NA	41203	ENST00000366812
FGFR1OP	6	167049650	167049839	+	THP1_FOXJ2_peak_73874	exon (ENST00000366847, exon 13 of 13)	NA	50562	ENST00000366847
FGFR1OP	6	167049312	167049483	+	THP1_FOXJ2_peak_73873	exon (ENST00000366847, exon 13 of 13)	NA	50215	ENST00000366847
FGFR1OP	6	167047742	167048121	+	THP1_FOXJ2_peak_73872	exon (ENST00000366847, exon 13 of 13)	NA	48749	ENST00000366847
FGFR1OP	6	167041364	167041557	+	THP1_FOXJ2_peak_73871	exon (ENST00000366847, exon 13 of 13)	NA	42278	ENST00000366847
FBXO28	1	224161052	224161223	+	THP1_FOXJ2_peak_18943	exon (ENST00000366862, exon 5 of 5)	NA	47050	ENST00000366862
1-Mar	1	220791423	220791607	+	THP1_FOXJ2_peak_18444	exon (ENST00000366910, exon 2 of 7)	NA	4756	ENST00000366910
1-Mar	1	220815193	220815469	+	THP1_FOXJ2_peak_18450	exon (ENST00000366910, exon 7 of 7)	NA	28572	ENST00000366910
AGPAT4	6	161131535	161131819	-	THP1_FOXJ2_peak_73543	exon (ENST00000366911, exon 8 of 8)	NA	142348	ENST00000366911
AGPAT4	6	161135965	161136779	-	THP1_FOXJ2_peak_73544	exon (ENST00000366911, exon 8 of 8)	NA	137653	ENST00000366911
MAP3K4	6	161117112	161117599	+	THP1_FOXJ2_peak_73540	exon (ENST00000366919, exon 26 of 26)	NA	125628	ENST00000366919
IARS2	1	220114198	220114459	+	THP1_FOXJ2_peak_18355	exon (ENST00000366922, exon 12 of 23)	NA	20226	ENST00000366922
IARS2	1	220142865	220143168	+	THP1_FOXJ2_peak_18362	exon (ENST00000366922, exon 21 of 23)	NA	48914	ENST00000366922
EPRS	1	220018839	220019300	-	THP1_FOXJ2_peak_18344	exon (ENST00000366923, exon 11 of 32)	NA	27589	ENST00000366923
TGFB2	1	218443842	218444122	+	THP1_FOXJ2_peak_18127	exon (ENST00000366929, exon 8 of 8)	NA	97747	ENST00000366929
RRP15	1	218336633	218336843	+	THP1_FOXJ2_peak_18112	exon (ENST00000366932, exon 5 of 5)	NA	51451	ENST00000366932
GPATCH2	1	217428464	217428760	-	THP1_FOXJ2_peak_18072	exon (ENST00000366935, exon 10 of 10)	NA	202470	ENST00000366935
CENPF	1	214646958	214647193	+	THP1_FOXJ2_peak_17991	exon (ENST00000366955, exon 13 of 20)	NA	43880	ENST00000366955
LPGAT1	1	211746141	211746312	-	THP1_FOXJ2_peak_17913	exon (ENST00000366997, exon 8 of 8)	NA	84546	ENST00000366997
RCOR3	1	211315783	211315954	+	THP1_FOXJ2_peak_17896	exon (ENST00000367005, exon 11 of 11)	NA	55893	ENST00000367005
RSPH3	6	158980842	158981013	-	THP1_FOXJ2_peak_73380	exon (ENST00000367069, exon 6 of 8)	NA	19260	ENST00000367069
SERAC1	6	158116075	158116319	-	THP1_FOXJ2_peak_73304	exon (ENST00000367104, exon 14 of 17)	NA	52073	ENST00000367104
SERAC1	6	158111396	158111599	-	THP1_FOXJ2_peak_73303	exon (ENST00000367104, exon 17 of 17)	NA	56773	ENST00000367104
SERAC1	6	158110269	158110440	-	THP1_FOXJ2_peak_73302	exon (ENST00000367104, exon 17 of 17)	NA	57916	ENST00000367104
SRGAP2C	1	121391686	121391890	+	THP1_FOXJ2_peak_10466	exon (ENST00000367123, exon 10 of 10)	NA	206978	ENST00000367123
NUCKS1	1	205727622	205727892	-	THP1_FOXJ2_peak_17725	exon (ENST00000367142, exon 3 of 7)	NA	22519	ENST00000367142
SLC45A3	1	205658913	205659214	-	THP1_FOXJ2_peak_17721	exon (ENST00000367145, exon 5 of 5)	NA	21396	ENST00000367145
NUAK2	1	205303686	205303992	-	THP1_FOXJ2_peak_17711	exon (ENST00000367157, exon 7 of 7)	NA	17952	ENST00000367157
FBXO5	6	152975125	152975599	-	THP1_FOXJ2_peak_72888	exon (ENST00000367241, exon 2 of 5)	NA	8217	ENST00000367241
VIP	6	152756977	152757305	+	THP1_FOXJ2_peak_72876	exon (ENST00000367243, exon 6 of 7)	NA	6343	ENST00000367243
KDM5B	1	202752822	202753045	-	THP1_FOXJ2_peak_17624	exon (ENST00000367265, exon 12 of 27)	NA	56537	ENST00000367265
GINM1	6	149590684	149590855	+	THP1_FOXJ2_peak_72667	exon (ENST00000367419, exon 8 of 8)	NA	24475	ENST00000367419
UST	6	149074106	149074324	+	THP1_FOXJ2_peak_72587	exon (ENST00000367463, exon 8 of 8)	NA	326887	ENST00000367463
STXBP5	6	147363487	147363661	+	THP1_FOXJ2_peak_72427	exon (ENST00000367481, exon 22 of 26)	NA	159149	ENST00000367481
LTV1	6	143857783	143857988	+	THP1_FOXJ2_peak_72183	exon (ENST00000367576, exon 6 of 11)	NA	14541	ENST00000367576
CEP350	1	180114479	180114783	+	THP1_FOXJ2_peak_17167	exon (ENST00000367607, exon 38 of 38)	NA	159893	ENST00000367607
RASAL2	1	178454447	178454638	+	THP1_FOXJ2_peak_17125	exon (ENST00000367649, exon 12 of 18)	NA	360401	ENST00000367649
RASAL2	1	178283519	178283722	+	THP1_FOXJ2_peak_17118	exon (ENST00000367649, exon 2 of 18)	NA	189479	ENST00000367649
CITED2	6	139371508	139372210	-	THP1_FOXJ2_peak_71785	exon (ENST00000367651, exon 2 of 2)	NA	2761	ENST00000367651
HECA	6	139178616	139178912	+	THP1_FOXJ2_peak_71757	exon (ENST00000367658, exon 4 of 4)	NA	43652	ENST00000367658
RC3H1	1	173983411	173983660	-	THP1_FOXJ2_peak_17026	exon (ENST00000367696, exon 4 of 20)	NA	38762	ENST00000367696
F5	1	169546397	169546568	-	THP1_FOXJ2_peak_16941	exon (ENST00000367796, exon 11 of 25)	NA	40106	ENST00000367796
AHI1	6	135465623	135466178	-	THP1_FOXJ2_peak_71381	exon (ENST00000367800, exon 5 of 27)	NA	31845	ENST00000367800
MPC2	1	167917069	167917506	-	THP1_FOXJ2_peak_16855	exon (ENST00000367846, exon 5 of 5)	NA	18753	ENST00000367846
POU2F1	1	167422663	167422834	+	THP1_FOXJ2_peak_16626	exon (ENST00000367866, exon 16 of 16)	NA	201919	ENST00000367866
POU2F1	1	167415436	167415673	+	THP1_FOXJ2_peak_16624	exon (ENST00000367866, exon 16 of 16)	NA	194725	ENST00000367866
POU2F1	1	167416167	167416485	+	THP1_FOXJ2_peak_16625	exon (ENST00000367866, exon 16 of 16)	NA	195497	ENST00000367866
POU2F1	1	167332391	167332612	+	THP1_FOXJ2_peak_16603	exon (ENST00000367866, exon 2 of 16)	NA	111672	ENST00000367866
POU2F1	1	167374057	167374290	+	THP1_FOXJ2_peak_16618	exon (ENST00000367866, exon 6 of 16)	NA	153344	ENST00000367866
TADA1	1	166856949	166857540	-	THP1_FOXJ2_peak_16405	exon (ENST00000367874, exon 8 of 8)	NA	19083	ENST00000367874
POGK	1	166855360	166855716	+	THP1_FOXJ2_peak_16404	exon (ENST00000367876, exon 6 of 6)	NA	16081	ENST00000367876
POGK	1	166853377	166853631	+	THP1_FOXJ2_peak_16403	exon (ENST00000367876, exon 6 of 6)	NA	14047	ENST00000367876
TCF21	6	133893477	133893860	+	THP1_FOXJ2_peak_71173	exon (ENST00000367882, exon 2 of 2)	NA	4530	ENST00000367882
MGST3	1	165661563	165661806	+	THP1_FOXJ2_peak_16014	exon (ENST00000367888, exon 6 of 6)	NA	30471	ENST00000367888
MGST3	1	165649802	165649989	+	THP1_FOXJ2_peak_16011	exon (ENST00000367889, exon 2 of 6)	NA	19034	ENST00000367889
DDR2	1	162761266	162761529	+	THP1_FOXJ2_peak_15081	exon (ENST00000367922, exon 10 of 19)	NA	128932	ENST00000367922
DDR2	1	162771946	162772475	+	THP1_FOXJ2_peak_15085	exon (ENST00000367922, exon 14 of 19)	NA	139745	ENST00000367922
DDR2	1	162775979	162776375	+	THP1_FOXJ2_peak_15087	exon (ENST00000367922, exon 17 of 19)	NA	143712	ENST00000367922
DDR2	1	162781739	162782004	+	THP1_FOXJ2_peak_15091	exon (ENST00000367922, exon 19 of 19)	NA	149406	ENST00000367922
STX7	6	132455247	132455620	-	THP1_FOXJ2_peak_71126	exon (ENST00000367941, exon 10 of 10)	NA	57629	ENST00000367941
STX7	6	132456856	132457112	-	THP1_FOXJ2_peak_71127	exon (ENST00000367941, exon 10 of 10)	NA	56078	ENST00000367941
ATF6	1	161959107	161959278	+	THP1_FOXJ2_peak_14775	exon (ENST00000367942, exon 16 of 16)	NA	192898	ENST00000367942
ATF6	1	161801859	161802290	+	THP1_FOXJ2_peak_14704	exon (ENST00000367942, exon 7 of 16)	NA	35780	ENST00000367942
FCRLB	1	161727524	161727856	+	THP1_FOXJ2_peak_14673	exon (ENST00000367948, exon 8 of 8)	NA	6127	ENST00000367948
FCGR3B	1	161623152	161624013	-	THP1_FOXJ2_peak_14609	exon (ENST00000367964, exon 6 of 6)	NA	8381	ENST00000367964
FCGR3A	1	161542087	161542313	-	THP1_FOXJ2_peak_14540	exon (ENST00000367969, exon 5 of 5)	NA	7828	ENST00000367969
FCGR3A	1	161542716	161543608	-	THP1_FOXJ2_peak_14541	exon (ENST00000367969, exon 5 of 5)	NA	6866	ENST00000367969
SDHC	1	161368434	161368694	+	THP1_FOXJ2_peak_14455	exon (ENST00000367975, exon 6 of 6)	NA	54307	ENST00000367975
SDHC	1	161372882	161373105	+	THP1_FOXJ2_peak_14457	exon (ENST00000367975, exon 6 of 6)	NA	58736	ENST00000367975
SDHC	1	161362429	161363309	+	THP1_FOXJ2_peak_14453	exon (ENST00000367975, exon 6 of 6)	NA	48612	ENST00000367975
SDHC	1	161369406	161369766	+	THP1_FOXJ2_peak_14456	exon (ENST00000367975, exon 6 of 6)	NA	55329	ENST00000367975
SDHC	1	161363676	161364071	+	THP1_FOXJ2_peak_14454	exon (ENST00000367975, exon 6 of 6)	NA	49616	ENST00000367975
SDHC	1	161374303	161374718	+	THP1_FOXJ2_peak_14458	exon (ENST00000367975, exon 6 of 6)	NA	60253	ENST00000367975
NR1I3	1	161235773	161236065	-	THP1_FOXJ2_peak_14390	exon (ENST00000367983, exon 3 of 9)	NA	2383	ENST00000367983
NR1I3	1	161231054	161231393	-	THP1_FOXJ2_peak_14389	exon (ENST00000367983, exon 7 of 9)	NA	7079	ENST00000367983
NDUFS2	1	161213901	161214819	+	THP1_FOXJ2_peak_14378	exon (ENST00000367993, exon 15 of 15)	NA	15045	ENST00000367993
NDUFS2	1	161206211	161206604	+	THP1_FOXJ2_peak_14373	exon (ENST00000367993, exon 4 of 15)	NA	7092	ENST00000367993
ADAMTS4	1	161193957	161194139	-	THP1_FOXJ2_peak_14365	exon (ENST00000367996, exon 5 of 9)	NA	5008	ENST00000367996
ADAMTS4	1	161192070	161192244	-	THP1_FOXJ2_peak_14364	exon (ENST00000367996, exon 8 of 9)	NA	6899	ENST00000367996
ADAMTS4	1	161186697	161186960	-	THP1_FOXJ2_peak_14362	exon (ENST00000367996, exon 9 of 9)	NA	12228	ENST00000367996
ADAMTS4	1	161189115	161189438	-	THP1_FOXJ2_peak_14363	exon (ENST00000367996, exon 9 of 9)	NA	9780	ENST00000367996
ADAMTS4	1	161184736	161186467	-	THP1_FOXJ2_peak_14361	exon (ENST00000367996, exon 9 of 9)	NA	13455	ENST00000367996
USP21	1	161165390	161165618	+	THP1_FOXJ2_peak_14347	exon (ENST00000368002, exon 14 of 14)	NA	6040	ENST00000368002
NIT1	1	161124873	161125314	+	THP1_FOXJ2_peak_14329	exon (ENST00000368008, exon 7 of 7)	NA	6975	ENST00000368008
NIT1	1	161120421	161120592	+	THP1_FOXJ2_peak_14325	exon (ENST00000368009, exon 7 of 7)	NA	2405	ENST00000368009
NECTIN4	1	161079785	161079956	-	THP1_FOXJ2_peak_14301	exon (ENST00000368012, exon 2 of 9)	NA	9729	ENST00000368012
NECTIN4	1	161077507	161077799	-	THP1_FOXJ2_peak_14299	exon (ENST00000368012, exon 3 of 9)	NA	11946	ENST00000368012
NECTIN4	1	161071903	161072403	-	THP1_FOXJ2_peak_14297	exon (ENST00000368012, exon 9 of 9)	NA	17446	ENST00000368012
ARHGAP30	1	161051344	161051515	-	THP1_FOXJ2_peak_14290	exon (ENST00000368013, exon 10 of 12)	NA	18516	ENST00000368013
ARHGAP30	1	161049563	161049800	-	THP1_FOXJ2_peak_14289	exon (ENST00000368013, exon 11 of 12)	NA	20264	ENST00000368013
ARHGAP30	1	161047112	161047465	-	THP1_FOXJ2_peak_14288	exon (ENST00000368013, exon 12 of 12)	NA	22657	ENST00000368013
ARHGAP30	1	161056340	161056528	-	THP1_FOXJ2_peak_14293	exon (ENST00000368013, exon 3 of 12)	NA	13511	ENST00000368013
ARHGAP30	1	161054220	161054641	-	THP1_FOXJ2_peak_14291	exon (ENST00000368013, exon 5 of 12)	NA	15515	ENST00000368013
USF1	1	161039394	161039565	-	THP1_FOXJ2_peak_14283	exon (ENST00000368021, exon 11 of 11)	NA	6498	ENST00000368021
USF1	1	161041583	161041919	-	THP1_FOXJ2_peak_14284	exon (ENST00000368021, exon 6 of 11)	NA	4226	ENST00000368021
F11R	1	160995401	160995572	-	THP1_FOXJ2_peak_14259	exon (ENST00000368026, exon 10 of 10)	NA	25862	ENST00000368026
F11R	1	161000960	161001131	-	THP1_FOXJ2_peak_14263	exon (ENST00000368026, exon 3 of 10)	NA	20303	ENST00000368026
F11R	1	160999876	161000047	-	THP1_FOXJ2_peak_14262	exon (ENST00000368026, exon 6 of 10)	NA	21387	ENST00000368026
ITLN2	1	160949972	160950170	-	THP1_FOXJ2_peak_14243	exon (ENST00000368029, exon 6 of 8)	NA	4728	ENST00000368029
CD244	1	160841014	160841469	-	THP1_FOXJ2_peak_14186	exon (ENST00000368034, exon 3 of 9)	NA	21614	ENST00000368034
CD244	1	160829985	160830399	-	THP1_FOXJ2_peak_14182	exon (ENST00000368034, exon 9 of 9)	NA	32663	ENST00000368034
LY9	1	160827632	160828052	+	THP1_FOXJ2_peak_14179	exon (ENST00000368037, exon 10 of 10)	NA	31768	ENST00000368037
LY9	1	160816720	160816891	+	THP1_FOXJ2_peak_14173	exon (ENST00000368037, exon 5 of 10)	NA	20731	ENST00000368037
SLAMF6	1	160486853	160487409	-	THP1_FOXJ2_peak_13983	exon (ENST00000368059, exon 7 of 8)	NA	36131	ENST00000368059
SLAMF6	1	160485999	160486170	-	THP1_FOXJ2_peak_13982	exon (ENST00000368059, exon 8 of 8)	NA	37178	ENST00000368059
SLAMF6	1	160485495	160485680	-	THP1_FOXJ2_peak_13981	exon (ENST00000368059, exon 8 of 8)	NA	37675	ENST00000368059
DCAF8	1	160243882	160244091	-	THP1_FOXJ2_peak_13896	exon (ENST00000368074, exon 3 of 14)	NA	18515	ENST00000368074
DCAF8	1	160239885	160240224	-	THP1_FOXJ2_peak_13894	exon (ENST00000368074, exon 4 of 14)	NA	22447	ENST00000368074
ATP1A4	1	160176068	160176239	+	THP1_FOXJ2_peak_13866	exon (ENST00000368081, exon 16 of 22)	NA	24583	ENST00000368081
IGSF9	1	159930158	159930367	-	THP1_FOXJ2_peak_13755	exon (ENST00000368094, exon 15 of 21)	NA	15334	ENST00000368094
FCER1A	1	159303890	159304230	+	THP1_FOXJ2_peak_13492	exon (ENST00000368115, exon 4 of 6)	NA	14346	ENST00000368115
CADM3	1	159201431	159201823	+	THP1_FOXJ2_peak_13449	exon (ENST00000368125, exon 9 of 9)	NA	30018	ENST00000368125
AIM2	1	159065990	159066161	-	THP1_FOXJ2_peak_13392	exon (ENST00000368130, exon 4 of 6)	NA	10826	ENST00000368130
PYHIN1	1	158941750	158942241	+	THP1_FOXJ2_peak_13346	exon (ENST00000368140, exon 5 of 9)	NA	10443	ENST00000368140
SPTA1	1	158626839	158627088	-	THP1_FOXJ2_peak_13261	exon (ENST00000368147, exon 41 of 52)	NA	59735	ENST00000368147
SPTA1	1	158613653	158613824	-	THP1_FOXJ2_peak_13260	exon (ENST00000368147, exon 50 of 52)	NA	72960	ENST00000368147
RRNAD1	1	156732203	156732409	+	THP1_FOXJ2_peak_13133	exon (ENST00000368218, exon 3 of 7)	NA	3864	ENST00000368218
PTPRK	6	127969073	127969345	-	THP1_FOXJ2_peak_70800	exon (ENST00000368226, exon 30 of 30)	NA	551465	ENST00000368226
GPATCH4	1	156595030	156595323	-	THP1_FOXJ2_peak_13119	exon (ENST00000368232, exon 8 of 8)	NA	6307	ENST00000368232
THEMIS	6	127719679	127719850	-	THP1_FOXJ2_peak_70782	exon (ENST00000368250, exon 6 of 7)	NA	198776	ENST00000368250
RNF146	6	127287026	127287342	+	THP1_FOXJ2_peak_70734	exon (ENST00000368314, exon 3 of 3)	NA	20574	ENST00000368314
RSPO3	6	127197480	127197791	+	THP1_FOXJ2_peak_70720	exon (ENST00000368317, exon 6 of 6)	NA	78597	ENST00000368317
DAP3	1	155738080	155738533	+	THP1_FOXJ2_peak_12962	exon (ENST00000368336, exon 13 of 13)	NA	49248	ENST00000368336
NCOA7	6	125920939	125921110	+	THP1_FOXJ2_peak_70627	exon (ENST00000368357, exon 13 of 17)	NA	139863	ENST00000368357
CLK2	1	155263011	155263368	-	THP1_FOXJ2_peak_12887	exon (ENST00000368361, exon 13 of 13)	NA	10327	ENST00000368361
PBXIP1	1	154946311	154946503	-	THP1_FOXJ2_peak_12815	exon (ENST00000368465, exon 9 of 10)	NA	9714	ENST00000368465
ADAR	1	154583255	154583543	-	THP1_FOXJ2_peak_12754	exon (ENST00000368474, exon 15 of 15)	NA	24807	ENST00000368474
CHRNB2	1	154577689	154577936	+	THP1_FOXJ2_peak_12753	exon (ENST00000368476, exon 6 of 6)	NA	10031	ENST00000368476
TDRD10	1	154547606	154547941	+	THP1_FOXJ2_peak_12748	exon (ENST00000368482, exon 13 of 13)	NA	45554	ENST00000368482
TDRD10	1	154542373	154543102	+	THP1_FOXJ2_peak_12745	exon (ENST00000368482, exon 8 of 13)	NA	40518	ENST00000368482
ATP8B2	1	154344108	154344279	+	THP1_FOXJ2_peak_12697	exon (ENST00000368489, exon 19 of 28)	NA	16393	ENST00000368489
ATP8B2	1	154345279	154345555	+	THP1_FOXJ2_peak_12698	exon (ENST00000368489, exon 23 of 28)	NA	17617	ENST00000368489
NUP210L	1	154089439	154089610	-	THP1_FOXJ2_peak_12645	exon (ENST00000368559, exon 16 of 40)	NA	65592	ENST00000368559
NUP210L	1	153992720	153993002	-	THP1_FOXJ2_peak_12638	exon (ENST00000368559, exon 40 of 40)	NA	162255	ENST00000368559
KPNA5	6	116729597	116729873	+	THP1_FOXJ2_peak_69997	exon (ENST00000368564, exon 13 of 14)	NA	48548	ENST00000368564
FAM26F	6	116463319	116463697	+	THP1_FOXJ2_peak_69979	exon (ENST00000368606, exon 2 of 2)	NA	2138	ENST00000368606
CRTC2	1	153948421	153948704	-	THP1_FOXJ2_peak_12620	exon (ENST00000368633, exon 13 of 14)	NA	10063	ENST00000368633
MKI67	10	128105293	128105503	-	THP1_FOXJ2_peak_25361	exon (ENST00000368654, exon 13 of 15)	NA	20987	ENST00000368654
MKI67	10	128103958	128104253	-	THP1_FOXJ2_peak_25360	exon (ENST00000368654, exon 13 of 15)	NA	22280	ENST00000368654
MKI67	10	128103173	128103362	-	THP1_FOXJ2_peak_25359	exon (ENST00000368654, exon 13 of 15)	NA	23118	ENST00000368654
MKI67	10	128101330	128101603	-	THP1_FOXJ2_peak_25358	exon (ENST00000368654, exon 14 of 15)	NA	24919	ENST00000368654
NPR1	1	153686986	153687157	+	THP1_FOXJ2_peak_12571	exon (ENST00000368680, exon 12 of 22)	NA	8434	ENST00000368680
S100A7A	1	153422553	153422897	+	THP1_FOXJ2_peak_12524	exon (ENST00000368729, exon 3 of 3)	NA	6201	ENST00000368729
REV3L	6	111367457	111367775	-	THP1_FOXJ2_peak_69681	exon (ENST00000368805, exon 15 of 33)	NA	115613	ENST00000368805
REV3L	6	111335512	111335687	-	THP1_FOXJ2_peak_69677	exon (ENST00000368805, exon 23 of 33)	NA	147630	ENST00000368805
THEM4	1	151874725	151874967	-	THP1_FOXJ2_peak_12309	exon (ENST00000368814, exon 6 of 6)	NA	34962	ENST00000368814
SLC16A10	6	111228064	111228319	+	THP1_FOXJ2_peak_69664	exon (ENST00000368850, exon 5 of 5)	NA	50979	ENST00000368850
SLC16A10	6	111228904	111229088	+	THP1_FOXJ2_peak_69665	exon (ENST00000368850, exon 5 of 5)	NA	51784	ENST00000368850
PI4KB	1	151298896	151299142	-	THP1_FOXJ2_peak_12229	exon (ENST00000368874, exon 8 of 11)	NA	28696	ENST00000368874
SEMA6C	1	151136006	151136208	-	THP1_FOXJ2_peak_12200	exon (ENST00000368914, exon 13 of 19)	NA	10521	ENST00000368914
SEMA6C	1	151135019	151135409	-	THP1_FOXJ2_peak_12199	exon (ENST00000368914, exon 15 of 19)	NA	11414	ENST00000368914
DDO	6	110391949	110392131	-	THP1_FOXJ2_peak_69566	exon (ENST00000368923, exon 4 of 4)	NA	23522	ENST00000368923
ARMC2	6	108904319	108904490	+	THP1_FOXJ2_peak_69433	exon (ENST00000368972, exon 7 of 17)	NA	55988	ENST00000368972
LACE1	6	108524883	108525125	+	THP1_FOXJ2_peak_69370	exon (ENST00000368977, exon 13 of 13)	NA	230110	ENST00000368977
SEC63	6	107882891	107883141	-	THP1_FOXJ2_peak_69312	exon (ENST00000369002, exon 17 of 21)	NA	75173	ENST00000369002
PDSS2	6	107152575	107152837	-	THP1_FOXJ2_peak_69259	exon (ENST00000369037, exon 8 of 8)	NA	306857	ENST00000369037
QRSL1	6	106662958	106663129	+	THP1_FOXJ2_peak_69228	exon (ENST00000369046, exon 10 of 11)	NA	33465	ENST00000369046
QRSL1	6	106666228	106666407	+	THP1_FOXJ2_peak_69229	exon (ENST00000369046, exon 11 of 11)	NA	36739	ENST00000369046
QRSL1	6	106666651	106667111	+	THP1_FOXJ2_peak_69230	exon (ENST00000369046, exon 11 of 11)	NA	37303	ENST00000369046
TIAL1	10	119573977	119574192	-	THP1_FOXJ2_peak_25145	exon (ENST00000369093, exon 12 of 12)	NA	22411	ENST00000369093
PLEKHO1	1	150158746	150159098	+	THP1_FOXJ2_peak_12053	exon (ENST00000369126, exon 5 of 5)	NA	9739	ENST00000369126
GRIK2	6	101621959	101622154	+	THP1_FOXJ2_peak_68885	exon (ENST00000369138, exon 2 of 17)	NA	223268	ENST00000369138
MTMR11	1	149930874	149931842	-	THP1_FOXJ2_peak_12021	exon (ENST00000369140, exon 12 of 17)	NA	4992	ENST00000369140
EIF3A	10	119041953	119042690	-	THP1_FOXJ2_peak_25102	exon (ENST00000369144, exon 19 of 22)	NA	38483	ENST00000369144
EIF3A	10	119038178	119038400	-	THP1_FOXJ2_peak_25101	exon (ENST00000369144, exon 20 of 22)	NA	42515	ENST00000369144
BOLA1	1	149899490	149899680	+	THP1_FOXJ2_peak_12013	exon (ENST00000369153, exon 2 of 3)	NA	11695	ENST00000369153
ASCC3	6	100518020	100518191	-	THP1_FOXJ2_peak_68838	exon (ENST00000369162, exon 38 of 42)	NA	363259	ENST00000369162
POLR3C	1	145838025	145838196	+	THP1_FOXJ2_peak_11137	exon (ENST00000369294, exon 11 of 12)	NA	13934	ENST00000369294
NHLRC2	10	113912713	113913014	+	THP1_FOXJ2_peak_25004	exon (ENST00000369301, exon 11 of 11)	NA	58202	ENST00000369301
EPHA7	6	93246885	93247057	-	THP1_FOXJ2_peak_68514	exon (ENST00000369303, exon 15 of 17)	NA	172555	ENST00000369303
ITGA10	1	145891927	145892618	-	THP1_FOXJ2_peak_11149	exon (ENST00000369304, exon 30 of 30)	NA	17917	ENST00000369304
MDN1	6	89643356	89643643	-	THP1_FOXJ2_peak_68278	exon (ENST00000369393, exon 102 of 102)	NA	176224	ENST00000369393
MDN1	6	89694077	89694248	-	THP1_FOXJ2_peak_68283	exon (ENST00000369393, exon 62 of 102)	NA	125561	ENST00000369393
MDN1	6	89689761	89690072	-	THP1_FOXJ2_peak_68282	exon (ENST00000369393, exon 65 of 102)	NA	129807	ENST00000369393
ANKRD6	6	89630986	89631213	+	THP1_FOXJ2_peak_68274	exon (ENST00000369408, exon 15 of 15)	NA	197929	ENST00000369408
ANKRD6	6	89612166	89612386	+	THP1_FOXJ2_peak_68272	exon (ENST00000369408, exon 6 of 15)	NA	179106	ENST00000369408
PHGDH	1	119743733	119744181	+	THP1_FOXJ2_peak_9929	exon (ENST00000369409, exon 12 of 12)	NA	32070	ENST00000369409
PHGDH	1	119735268	119735439	+	THP1_FOXJ2_peak_9928	exon (ENST00000369409, exon 7 of 12)	NA	23466	ENST00000369409
RRAGD	6	89387292	89387619	-	THP1_FOXJ2_peak_68251	exon (ENST00000369415, exon 2 of 7)	NA	24815	ENST00000369415
GDAP2	1	117869308	117869620	-	THP1_FOXJ2_peak_9745	exon (ENST00000369443, exon 14 of 14)	NA	60166	ENST00000369443
CD101	1	117036169	117036359	+	THP1_FOXJ2_peak_9640	exon (ENST00000369470, exon 10 of 10)	NA	34452	ENST00000369470
RNGTT	6	88611250	88611421	-	THP1_FOXJ2_peak_68159	exon (ENST00000369485, exon 16 of 16)	NA	352386	ENST00000369485
SLC22A15	1	116068561	116068752	+	THP1_FOXJ2_peak_9487	exon (ENST00000369503, exon 12 of 12)	NA	92158	ENST00000369503
SLC22A15	1	116019406	116019804	+	THP1_FOXJ2_peak_9480	exon (ENST00000369503, exon 3 of 12)	NA	43107	ENST00000369503
SLC22A15	1	116020714	116021011	+	THP1_FOXJ2_peak_9481	exon (ENST00000369503, exon 4 of 12)	NA	44364	ENST00000369503
TSPAN2	1	115053305	115053476	-	THP1_FOXJ2_peak_9360	exon (ENST00000369516, exon 7 of 8)	NA	36074	ENST00000369516
RARS2	6	87518559	87518894	-	THP1_FOXJ2_peak_68045	exon (ENST00000369536, exon 16 of 20)	NA	71277	ENST00000369536
CFAP206	6	87415662	87415858	+	THP1_FOXJ2_peak_68040	exon (ENST00000369562, exon 5 of 13)	NA	7777	ENST00000369562
DCLRE1B	1	113912301	113912547	+	THP1_FOXJ2_peak_9174	exon (ENST00000369563, exon 4 of 4)	NA	7283	ENST00000369563
DCLRE1B	1	113912731	113912944	+	THP1_FOXJ2_peak_9175	exon (ENST00000369563, exon 4 of 4)	NA	7696	ENST00000369563
DCLRE1B	1	113911454	113911969	+	THP1_FOXJ2_peak_9173	exon (ENST00000369563, exon 4 of 4)	NA	6570	ENST00000369563
SLC16A1	1	112917666	112918037	-	THP1_FOXJ2_peak_9049	exon (ENST00000369626, exon 4 of 5)	NA	38502	ENST00000369626
FAM19A3	1	112723017	112723270	+	THP1_FOXJ2_peak_9013	exon (ENST00000369630, exon 3 of 5)	NA	2724	ENST00000369630
CYB5R4	6	83962647	83962893	+	THP1_FOXJ2_peak_67779	exon (ENST00000369681, exon 16 of 16)	NA	103127	ENST00000369681
KCND3	1	111772525	111772792	-	THP1_FOXJ2_peak_8895	exon (ENST00000369697, exon 6 of 6)	NA	210138	ENST00000369697
DDX20	1	111767357	111767617	+	THP1_FOXJ2_peak_8892	exon (ENST00000369702, exon 11 of 11)	NA	12182	ENST00000369702
DDX20	1	111766783	111767067	+	THP1_FOXJ2_peak_8891	exon (ENST00000369702, exon 11 of 11)	NA	11620	ENST00000369702
RAP1A	1	111714904	111715075	+	THP1_FOXJ2_peak_8880	exon (ENST00000369709, exon 8 of 8)	NA	95206	ENST00000369709
RWDD2A	6	83197453	83197743	+	THP1_FOXJ2_peak_67740	exon (ENST00000369724, exon 3 of 3)	NA	4219	ENST00000369724
RWDD2A	6	83196331	83196576	+	THP1_FOXJ2_peak_67739	exon (ENST00000369724, exon 3 of 3)	NA	3074	ENST00000369724
OVGP1	1	111414653	111414824	-	THP1_FOXJ2_peak_8818	exon (ENST00000369732, exon 11 of 11)	NA	13039	ENST00000369732
PIFO	1	111351443	111351757	+	THP1_FOXJ2_peak_8814	exon (ENST00000369738, exon 6 of 6)	NA	5312	ENST00000369738
KCNA3	1	110672066	110673077	-	THP1_FOXJ2_peak_8704	exon (ENST00000369769, exon 1 of 1)	NA	2462	ENST00000369769
RBM15	1	110342043	110342326	+	THP1_FOXJ2_peak_8648	exon (ENST00000369784, exon 1 of 3)	NA	3678	ENST00000369784
RBM15	1	110340508	110340706	+	THP1_FOXJ2_peak_8647	exon (ENST00000369784, exon 1 of 3)	NA	2101	ENST00000369784
RBM15	1	110346262	110346494	+	THP1_FOXJ2_peak_8649	exon (ENST00000369784, exon 3 of 3)	NA	7872	ENST00000369784
KCNC4	1	110248882	110249139	+	THP1_FOXJ2_peak_8629	exon (ENST00000369787, exon 4 of 4)	NA	37537	ENST00000369787
STRIP1	1	110053762	110054069	+	THP1_FOXJ2_peak_8607	exon (ENST00000369796, exon 21 of 21)	NA	22338	ENST00000369796
GNAI3	1	109573901	109574078	+	THP1_FOXJ2_peak_8528	exon (ENST00000369851, exon 3 of 9)	NA	25378	ENST00000369851
GNAI3	1	109615749	109615969	+	THP1_FOXJ2_peak_8532	exon (ENST00000369851, exon 9 of 9)	NA	67248	ENST00000369851
GNAI3	1	109608588	109609172	+	THP1_FOXJ2_peak_8531	exon (ENST00000369851, exon 9 of 9)	NA	60269	ENST00000369851
GNAI3	1	109593578	109593840	+	THP1_FOXJ2_peak_8530	exon (ENST00000369851, exon 9 of 9)	NA	45098	ENST00000369851
AMIGO1	1	109505883	109506054	-	THP1_FOXJ2_peak_8513	exon (ENST00000369864, exon 2 of 2)	NA	3714	ENST00000369864
AMIGO1	1	109504713	109504969	-	THP1_FOXJ2_peak_8512	exon (ENST00000369864, exon 2 of 2)	NA	4841	ENST00000369864
CNNM2	10	103087457	103087718	+	THP1_FOXJ2_peak_24749	exon (ENST00000369878, exon 8 of 8)	NA	169294	ENST00000369878
ACTR1A	10	102479249	102479445	-	THP1_FOXJ2_peak_24718	exon (ENST00000369905, exon 11 of 11)	NA	23364	ENST00000369905
KIAA1324	1	109189406	109189783	+	THP1_FOXJ2_peak_8460	exon (ENST00000369939, exon 11 of 22)	NA	75593	ENST00000369939
KIAA1324	1	109191214	109191613	+	THP1_FOXJ2_peak_8461	exon (ENST00000369939, exon 12 of 22)	NA	77412	ENST00000369939
C1orf194	1	109106353	109106721	-	THP1_FOXJ2_peak_8452	exon (ENST00000369949, exon 4 of 5)	NA	7320	ENST00000369949
AKNAD1	1	108830331	108830934	-	THP1_FOXJ2_peak_8412	exon (ENST00000370001, exon 10 of 16)	NA	26462	ENST00000370001
PRPF38B	1	108699518	108700274	+	THP1_FOXJ2_peak_8391	exon (ENST00000370025, exon 6 of 6)	NA	7573	ENST00000370025
AMY1C	1	103758520	103758710	+	THP1_FOXJ2_peak_7782	exon (ENST00000370079, exon 10 of 10)	NA	8209	ENST00000370079
SLC30A7	1	100981036	100981248	+	THP1_FOXJ2_peak_7497	exon (ENST00000370112, exon 12 of 12)	NA	85066	ENST00000370112
VCAM1	1	100722938	100723156	+	THP1_FOXJ2_peak_7459	exon (ENST00000370119, exon 3 of 9)	NA	3305	ENST00000370119
DBT	1	100187989	100188161	-	THP1_FOXJ2_peak_7372	exon (ENST00000370132, exon 11 of 11)	NA	61759	ENST00000370132
DPYD	1	97079016	97079187	-	THP1_FOXJ2_peak_7063	exon (ENST00000370192, exon 23 of 23)	NA	841922	ENST00000370192
TMEM56	1	95192383	95192637	+	THP1_FOXJ2_peak_6857	exon (ENST00000370203, exon 7 of 7)	NA	75172	ENST00000370203
ALG14	1	94980610	94980938	-	THP1_FOXJ2_peak_6841	exon (ENST00000370205, exon 4 of 4)	NA	92171	ENST00000370205
BCAR3	1	93589300	93589471	-	THP1_FOXJ2_peak_6604	exon (ENST00000370247, exon 3 of 10)	NA	24712	ENST00000370247
DR1	1	93361321	93361495	+	THP1_FOXJ2_peak_6572	exon (ENST00000370272, exon 3 of 3)	NA	15520	ENST00000370272
DR1	1	93368364	93368616	+	THP1_FOXJ2_peak_6574	exon (ENST00000370272, exon 3 of 3)	NA	22602	ENST00000370272
DR1	1	93364958	93365340	+	THP1_FOXJ2_peak_6573	exon (ENST00000370272, exon 3 of 3)	NA	19261	ENST00000370272
TMED5	1	93150336	93150703	-	THP1_FOXJ2_peak_6540	exon (ENST00000370282, exon 4 of 4)	NA	30209	ENST00000370282
TMED5	1	93150934	93151679	-	THP1_FOXJ2_peak_6541	exon (ENST00000370282, exon 4 of 4)	NA	29422	ENST00000370282
RPL5	1	92836212	92836515	+	THP1_FOXJ2_peak_6485	exon (ENST00000370321, exon 5 of 8)	NA	4338	ENST00000370321
RPL5	1	92837474	92837738	+	THP1_FOXJ2_peak_6486	exon (ENST00000370321, exon 6 of 8)	NA	5581	ENST00000370321
SCD	10	100360813	100361036	+	THP1_FOXJ2_peak_24635	exon (ENST00000370355, exon 6 of 6)	NA	13800	ENST00000370355
SCD	10	100361754	100362104	+	THP1_FOXJ2_peak_24637	exon (ENST00000370355, exon 6 of 6)	NA	14805	ENST00000370355
SCD	10	100361325	100361545	+	THP1_FOXJ2_peak_24636	exon (ENST00000370355, exon 6 of 6)	NA	14311	ENST00000370355
GLMN	1	92291430	92291602	-	THP1_FOXJ2_peak_6379	exon (ENST00000370360, exon 4 of 19)	NA	7460	ENST00000370360
CD99L2	X	150767471	150767642	-	THP1_FOXJ2_peak_86812	exon (ENST00000370377, exon 11 of 11)	NA	131150	ENST00000370377
ZNF644	1	90940821	90941143	-	THP1_FOXJ2_peak_6200	exon (ENST00000370440, exon 3 of 6)	NA	80491	ENST00000370440
LRRC8C	1	89717172	89717396	+	THP1_FOXJ2_peak_6105	exon (ENST00000370454, exon 3 of 3)	NA	84212	ENST00000370454
AFF2	X	148662205	148662376	+	THP1_FOXJ2_peak_86809	exon (ENST00000370460, exon 3 of 21)	NA	161671	ENST00000370460
ENTPD7	10	99685773	99685993	+	THP1_FOXJ2_peak_24611	exon (ENST00000370489, exon 6 of 13)	NA	26377	ENST00000370489
LMO4	1	87332044	87332229	+	THP1_FOXJ2_peak_6037	exon (ENST00000370544, exon 2 of 5)	NA	3668	ENST00000370544
LMO4	1	87345695	87346097	+	THP1_FOXJ2_peak_6040	exon (ENST00000370544, exon 5 of 5)	NA	17428	ENST00000370544
GOLGA7B	10	97869518	97869693	+	THP1_FOXJ2_peak_24584	exon (ENST00000370602, exon 5 of 5)	NA	19366	ENST00000370602
ZNF451	6	57148443	57148763	+	THP1_FOXJ2_peak_66008	exon (ENST00000370706, exon 10 of 15)	NA	58593	ENST00000370706
BEND6	6	57026188	57026431	+	THP1_FOXJ2_peak_65990	exon (ENST00000370746, exon 7 of 7)	NA	71017	ENST00000370746
IFI44L	1	78644250	78644421	+	THP1_FOXJ2_peak_5875	exon (ENST00000370751, exon 9 of 9)	NA	23932	ENST00000370751
ZZZ3	1	77565546	77565717	-	THP1_FOXJ2_peak_5857	exon (ENST00000370801, exon 15 of 15)	NA	117027	ENST00000370801
LRRC1	6	53899753	53899924	+	THP1_FOXJ2_peak_65545	exon (ENST00000370888, exon 8 of 14)	NA	104858	ENST00000370888
KLHL31	6	53654091	53654305	-	THP1_FOXJ2_peak_65516	exon (ENST00000370905, exon 2 of 3)	NA	11510	ENST00000370905
KLHL31	6	53651862	53652216	-	THP1_FOXJ2_peak_65514	exon (ENST00000370905, exon 3 of 3)	NA	13669	ENST00000370905
FBXO9	6	53095460	53095631	+	THP1_FOXJ2_peak_65388	exon (ENST00000370939, exon 12 of 13)	NA	30547	ENST00000370939
SERBP1	1	67426080	67426328	-	THP1_FOXJ2_peak_5711	exon (ENST00000370994, exon 2 of 8)	NA	4211	ENST00000370994
EFHC1	6	52492515	52492764	+	THP1_FOXJ2_peak_65271	exon (ENST00000371068, exon 11 of 11)	NA	72443	ENST00000371068
PKHD1	6	52044917	52045088	-	THP1_FOXJ2_peak_65141	exon (ENST00000371117, exon 25 of 67)	NA	42623	ENST00000371117
PKHD1	6	52017403	52017678	-	THP1_FOXJ2_peak_65137	exon (ENST00000371117, exon 34 of 67)	NA	70085	ENST00000371117
PKHD1	6	51934230	51934413	-	THP1_FOXJ2_peak_65120	exon (ENST00000371117, exon 37 of 67)	NA	153304	ENST00000371117
PKHD1	6	51775743	51775914	-	THP1_FOXJ2_peak_65090	exon (ENST00000371117, exon 54 of 67)	NA	311797	ENST00000371117
PKHD1	6	51658930	51659112	-	THP1_FOXJ2_peak_65073	exon (ENST00000371117, exon 61 of 67)	NA	428604	ENST00000371117
TM9SF3	10	96518171	96518342	-	THP1_FOXJ2_peak_24516	exon (ENST00000371142, exon 15 of 15)	NA	68796	ENST00000371142
KANK4	1	62273583	62273754	-	THP1_FOXJ2_peak_5593	exon (ENST00000371153, exon 3 of 10)	NA	45746	ENST00000371153
ADGRF4	6	47721097	47721449	+	THP1_FOXJ2_peak_64624	exon (ENST00000371220, exon 11 of 11)	NA	35409	ENST00000371220
ADGRF4	6	47714844	47715117	+	THP1_FOXJ2_peak_64620	exon (ENST00000371220, exon 7 of 11)	NA	29116	ENST00000371220
DAB1	1	57014873	57015169	-	THP1_FOXJ2_peak_5495	exon (ENST00000371236, exon 12 of 15)	NA	409036	ENST00000371236
PRKAA2	1	56709307	56709493	+	THP1_FOXJ2_peak_5493	exon (ENST00000371244, exon 9 of 9)	NA	64078	ENST00000371244
HSPB11	1	53916668	53917048	-	THP1_FOXJ2_peak_5267	exon (ENST00000371378, exon 6 of 6)	NA	28714	ENST00000371378
ENPP5	6	46167403	46167817	-	THP1_FOXJ2_peak_64324	exon (ENST00000371383, exon 3 of 5)	NA	3361	ENST00000371383
ARRDC1-AS1	9	137615597	137615768	-	THP1_FOXJ2_peak_85687	exon (ENST00000371417, exon 3 of 3)	NA	3131	ENST00000371417
NDC1	1	53765687	53765944	-	THP1_FOXJ2_peak_5217	exon (ENST00000371429, exon 18 of 18)	NA	73045	ENST00000371429
DMRTB1	1	53467271	53467442	+	THP1_FOXJ2_peak_5131	exon (ENST00000371445, exon 4 of 4)	NA	7957	ENST00000371445
CDC5L	6	44447021	44447192	+	THP1_FOXJ2_peak_63996	exon (ENST00000371477, exon 16 of 16)	NA	59581	ENST00000371477
CDC5L	6	44390116	44390435	+	THP1_FOXJ2_peak_63971	exon (ENST00000371477, exon 2 of 16)	NA	2750	ENST00000371477
CPT2	1	53210514	53210690	+	THP1_FOXJ2_peak_5084	exon (ENST00000371486, exon 4 of 5)	NA	14173	ENST00000371486
CPT2	1	53213251	53213429	+	THP1_FOXJ2_peak_5086	exon (ENST00000371486, exon 5 of 5)	NA	16911	ENST00000371486
ENTPD8	9	137438100	137438271	-	THP1_FOXJ2_peak_85672	exon (ENST00000371506, exon 2 of 10)	NA	3264	ENST00000371506
COA7	1	52687815	52688005	-	THP1_FOXJ2_peak_5034	exon (ENST00000371538, exon 3 of 3)	NA	10456	ENST00000371538
ZCCHC11	1	52465045	52465249	-	THP1_FOXJ2_peak_4989	exon (ENST00000371544, exon 16 of 30)	NA	87953	ENST00000371544
EXOC6	10	92997367	92997747	+	THP1_FOXJ2_peak_24402	exon (ENST00000371552, exon 19 of 22)	NA	162844	ENST00000371552
GRIN1	9	137148936	137149107	+	THP1_FOXJ2_peak_85641	exon (ENST00000371561, exon 4 of 20)	NA	10631	ENST00000371561
RAB3B	1	51933195	51933459	-	THP1_FOXJ2_peak_4907	exon (ENST00000371655, exon 4 of 5)	NA	57437	ENST00000371655
RAB3B	1	51909382	51909553	-	THP1_FOXJ2_peak_4902	exon (ENST00000371655, exon 5 of 5)	NA	81297	ENST00000371655
RAB3B	1	51914451	51914622	-	THP1_FOXJ2_peak_4903	exon (ENST00000371655, exon 5 of 5)	NA	76228	ENST00000371655
EGFL7	9	136669879	136670129	+	THP1_FOXJ2_peak_85576	exon (ENST00000371699, exon 6 of 10)	NA	11148	ENST00000371699
OSBPL9	1	51617083	51617343	+	THP1_FOXJ2_peak_4860	exon (ENST00000371714, exon 4 of 26)	NA	40034	ENST00000371714
EPS15	1	51361023	51361425	-	THP1_FOXJ2_peak_4807	exon (ENST00000371733, exon 24 of 25)	NA	158104	ENST00000371733
CYP4A22	1	47141499	47141670	+	THP1_FOXJ2_peak_4389	exon (ENST00000371890, exon 3 of 10)	NA	4134	ENST00000371890
PTEN	10	87968098	87968269	+	THP1_FOXJ2_peak_24194	exon (ENST00000371953, exon 9 of 9)	NA	105070	ENST00000371953
PIK3R3	1	46040131	46040302	-	THP1_FOXJ2_peak_4226	exon (ENST00000372006, exon 11 of 11)	NA	92578	ENST00000372006
PIK3R3	1	46040919	46041254	-	THP1_FOXJ2_peak_4227	exon (ENST00000372006, exon 11 of 11)	NA	91708	ENST00000372006
PIK3R3	1	46043567	46043955	-	THP1_FOXJ2_peak_4229	exon (ENST00000372006, exon 11 of 11)	NA	89033	ENST00000372006
PIK3R3	1	46042144	46042530	-	THP1_FOXJ2_peak_4228	exon (ENST00000372006, exon 11 of 11)	NA	90457	ENST00000372006
MRPL14	6	44113863	44114167	-	THP1_FOXJ2_peak_63891	exon (ENST00000372014, exon 3 of 3)	NA	13442	ENST00000372014
BMPR1A	10	86929487	86929658	+	THP1_FOXJ2_peak_24143	exon (ENST00000372037, exon 13 of 13)	NA	172922	ENST00000372037
TESK2	1	45385854	45386025	-	THP1_FOXJ2_peak_4111	exon (ENST00000372086, exon 4 of 11)	NA	105227	ENST00000372086
KIF2C	1	44767347	44767518	+	THP1_FOXJ2_peak_4035	exon (ENST00000372224, exon 21 of 21)	NA	27612	ENST00000372224
POLH	6	43614522	43614824	+	THP1_FOXJ2_peak_63739	exon (ENST00000372236, exon 11 of 11)	NA	38523	ENST00000372236
POLH	6	43587319	43587527	+	THP1_FOXJ2_peak_63734	exon (ENST00000372236, exon 4 of 11)	NA	11273	ENST00000372236
POLH	6	43600872	43601110	+	THP1_FOXJ2_peak_63736	exon (ENST00000372236, exon 6 of 11)	NA	24841	ENST00000372236
KDM4A	1	43671304	43672006	+	THP1_FOXJ2_peak_3787	exon (ENST00000372396, exon 11 of 22)	NA	21497	ENST00000372396
KDM4A	1	43690421	43691375	+	THP1_FOXJ2_peak_3806	exon (ENST00000372396, exon 14 of 22)	NA	40740	ENST00000372396
LRRC73	6	43507384	43507635	-	THP1_FOXJ2_peak_63716	exon (ENST00000372441, exon 5 of 6)	NA	3177	ENST00000372441
MPL	1	43349194	43349386	+	THP1_FOXJ2_peak_3509	exon (ENST00000372470, exon 10 of 12)	NA	11483	ENST00000372470
MPL	1	43346152	43347451	+	THP1_FOXJ2_peak_3506	exon (ENST00000372470, exon 8 of 12)	NA	8994	ENST00000372470
TIE1	1	43317049	43317456	+	THP1_FOXJ2_peak_3483	exon (ENST00000372476, exon 15 of 23)	NA	16259	ENST00000372476
ZNF691	1	42848852	42849776	+	THP1_FOXJ2_peak_3185	exon (ENST00000372502, exon 2 of 4)	NA	2741	ENST00000372502
ERMAP	1	42843660	42844368	+	THP1_FOXJ2_peak_3182	exon (ENST00000372517, exon 12 of 12)	NA	26883	ENST00000372517
ERMAP	1	42842898	42843306	+	THP1_FOXJ2_peak_3181	exon (ENST00000372517, exon 12 of 12)	NA	25971	ENST00000372517
ERMAP	1	42830690	42831033	+	THP1_FOXJ2_peak_3169	exon (ENST00000372517, exon 4 of 12)	NA	13730	ENST00000372517
SVBP	1	42807173	42807802	-	THP1_FOXJ2_peak_3141	exon (ENST00000372522, exon 3 of 3)	NA	9317	ENST00000372522
C1orf50	1	42775019	42775482	+	THP1_FOXJ2_peak_3104	exon (ENST00000372525, exon 5 of 5)	NA	7981	ENST00000372525
ZMYND12	1	42448356	42448710	-	THP1_FOXJ2_peak_2810	exon (ENST00000372565, exon 3 of 8)	NA	7734	ENST00000372565
ZMYND12	1	42430295	42430552	-	THP1_FOXJ2_peak_2795	exon (ENST00000372565, exon 8 of 8)	NA	25844	ENST00000372565
FOXJ3	1	42188989	42189641	-	THP1_FOXJ2_peak_2562	exon (ENST00000372573, exon 10 of 13)	NA	146562	ENST00000372573
FOXJ3	1	42188676	42188847	-	THP1_FOXJ2_peak_2561	exon (ENST00000372573, exon 11 of 13)	NA	147116	ENST00000372573
FOXJ3	1	42179378	42180044	-	THP1_FOXJ2_peak_2553	exon (ENST00000372573, exon 13 of 13)	NA	156166	ENST00000372573
FOXJ3	1	42177944	42178244	-	THP1_FOXJ2_peak_2552	exon (ENST00000372573, exon 13 of 13)	NA	157783	ENST00000372573
FOXJ3	1	42176934	42177566	-	THP1_FOXJ2_peak_2551	exon (ENST00000372573, exon 13 of 13)	NA	158627	ENST00000372573
FOXJ3	1	42278451	42278881	-	THP1_FOXJ2_peak_2648	exon (ENST00000372573, exon 3 of 13)	NA	57211	ENST00000372573
HIVEP3	1	41628769	41629096	-	THP1_FOXJ2_peak_2062	exon (ENST00000372584, exon 2 of 8)	NA	289775	ENST00000372584
HIVEP3	1	41583301	41583594	-	THP1_FOXJ2_peak_2017	exon (ENST00000372584, exon 3 of 8)	NA	335260	ENST00000372584
HIVEP3	1	41582697	41583119	-	THP1_FOXJ2_peak_2016	exon (ENST00000372584, exon 3 of 8)	NA	335799	ENST00000372584
HIVEP3	1	41583964	41584201	-	THP1_FOXJ2_peak_2018	exon (ENST00000372584, exon 3 of 8)	NA	334625	ENST00000372584
HIVEP3	1	41581364	41582211	-	THP1_FOXJ2_peak_2015	exon (ENST00000372584, exon 3 of 8)	NA	336920	ENST00000372584
HIVEP3	1	41584410	41586023	-	THP1_FOXJ2_peak_2019	exon (ENST00000372584, exon 3 of 8)	NA	333491	ENST00000372584
HIVEP3	1	41580012	41580913	-	THP1_FOXJ2_peak_2014	exon (ENST00000372584, exon 3 of 8)	NA	338245	ENST00000372584
HIVEP3	1	41513273	41513658	-	THP1_FOXJ2_peak_1960	exon (ENST00000372584, exon 7 of 8)	NA	405242	ENST00000372584
HIVEP3	1	41507121	41507545	-	THP1_FOXJ2_peak_1953	exon (ENST00000372584, exon 8 of 8)	NA	411374	ENST00000372584
HIVEP3	1	41510682	41510853	-	THP1_FOXJ2_peak_1957	exon (ENST00000372584, exon 8 of 8)	NA	407940	ENST00000372584
HIVEP3	1	41508278	41508711	-	THP1_FOXJ2_peak_1955	exon (ENST00000372584, exon 8 of 8)	NA	410213	ENST00000372584
HIVEP3	1	41509585	41509756	-	THP1_FOXJ2_peak_1956	exon (ENST00000372584, exon 8 of 8)	NA	409037	ENST00000372584
HIVEP3	1	41507738	41507951	-	THP1_FOXJ2_peak_1954	exon (ENST00000372584, exon 8 of 8)	NA	410863	ENST00000372584
EDN2	1	41478206	41479480	-	THP1_FOXJ2_peak_1927	exon (ENST00000372587, exon 5 of 5)	NA	5828	ENST00000372587
FOXO6	1	41381619	41382173	+	THP1_FOXJ2_peak_1838	exon (ENST00000372591, exon 2 of 2)	NA	19974	ENST00000372591
FOXO6	1	41382357	41383022	+	THP1_FOXJ2_peak_1839	exon (ENST00000372591, exon 2 of 2)	NA	20767	ENST00000372591
SCMH1	1	41185965	41186500	-	THP1_FOXJ2_peak_1666	exon (ENST00000372596, exon 2 of 16)	NA	55884	ENST00000372596
CTPS1	1	41009662	41010672	+	THP1_FOXJ2_peak_1497	exon (ENST00000372621, exon 18 of 19)	NA	30832	ENST00000372621
CTPS1	1	41011722	41012108	+	THP1_FOXJ2_peak_1499	exon (ENST00000372621, exon 19 of 19)	NA	32580	ENST00000372621
TCEAL4	X	103586934	103587122	+	THP1_FOXJ2_peak_86774	exon (ENST00000372629, exon 5 of 5)	NA	10797	ENST00000372629
RLF	1	40230487	40246761	+	THP1_FOXJ2_peak_1358	exon (ENST00000372771, exon 8 of 8)	NA	77251	ENST00000372771
BMP8B	1	39774315	39774558	-	THP1_FOXJ2_peak_1277	exon (ENST00000372827, exon 3 of 7)	NA	14425	ENST00000372827
CNPY3	6	42938846	42939095	+	THP1_FOXJ2_peak_63599	exon (ENST00000372836, exon 6 of 6)	NA	9770	ENST00000372836
HPCAL4	1	39684409	39684655	-	THP1_FOXJ2_peak_1202	exon (ENST00000372844, exon 2 of 4)	NA	7157	ENST00000372844
HPCAL4	1	39681285	39681604	-	THP1_FOXJ2_peak_1200	exon (ENST00000372844, exon 4 of 4)	NA	10245	ENST00000372844
HPCAL4	1	39679824	39681061	-	THP1_FOXJ2_peak_1199	exon (ENST00000372844, exon 4 of 4)	NA	11247	ENST00000372844
HEYL	1	39625352	39626352	-	THP1_FOXJ2_peak_1158	exon (ENST00000372852, exon 5 of 5)	NA	14093	ENST00000372852
HEYL	1	39624225	39624697	-	THP1_FOXJ2_peak_1156	exon (ENST00000372852, exon 5 of 5)	NA	15484	ENST00000372852
HEYL	1	39624949	39625204	-	THP1_FOXJ2_peak_1157	exon (ENST00000372852, exon 5 of 5)	NA	14869	ENST00000372852
HEYL	1	39626755	39626926	-	THP1_FOXJ2_peak_1159	exon (ENST00000372852, exon 5 of 5)	NA	13105	ENST00000372852
HEYL	1	39627065	39627249	-	THP1_FOXJ2_peak_1160	exon (ENST00000372852, exon 5 of 5)	NA	12788	ENST00000372852
PABPC4	1	39563939	39565008	-	THP1_FOXJ2_peak_1105	exon (ENST00000372856, exon 10 of 15)	NA	12278	ENST00000372856
PABPC4	1	39570975	39571568	-	THP1_FOXJ2_peak_1112	exon (ENST00000372856, exon 3 of 15)	NA	5480	ENST00000372856
UBR2	6	42651936	42652132	+	THP1_FOXJ2_peak_63536	exon (ENST00000372901, exon 24 of 47)	NA	87972	ENST00000372901
UBR2	6	42676768	42676975	+	THP1_FOXJ2_peak_63541	exon (ENST00000372901, exon 40 of 47)	NA	112809	ENST00000372901
UBR2	6	42614989	42615244	+	THP1_FOXJ2_peak_63529	exon (ENST00000372901, exon 9 of 47)	NA	51054	ENST00000372901
FRS3	6	41776839	41777010	-	THP1_FOXJ2_peak_63355	exon (ENST00000373018, exon 3 of 7)	NA	2976	ENST00000373018
PGC	6	41744284	41744660	-	THP1_FOXJ2_peak_63346	exon (ENST00000373025, exon 3 of 9)	NA	2925	ENST00000373025
MTF1	1	37811170	37811409	-	THP1_FOXJ2_peak_1013	exon (ENST00000373036, exon 11 of 11)	NA	48331	ENST00000373036
FOXP4	6	41601455	41601909	+	THP1_FOXJ2_peak_63322	exon (ENST00000373063, exon 17 of 17)	NA	55256	ENST00000373063
EIF4EBP2	10	70425757	70426044	+	THP1_FOXJ2_peak_23863	exon (ENST00000373218, exon 3 of 3)	NA	21521	ENST00000373218
GLO1	6	38676350	38676667	-	THP1_FOXJ2_peak_62897	exon (ENST00000373365, exon 6 of 6)	NA	26633	ENST00000373365
GLO1	6	38676900	38677278	-	THP1_FOXJ2_peak_62898	exon (ENST00000373365, exon 6 of 6)	NA	26052	ENST00000373365
CMTR1	6	37480690	37480963	+	THP1_FOXJ2_peak_62712	exon (ENST00000373451, exon 24 of 24)	NA	47606	ENST00000373451
RNF8	6	37368592	37368763	+	THP1_FOXJ2_peak_62697	exon (ENST00000373479, exon 3 of 8)	NA	14705	ENST00000373479
TBC1D22B	6	37332735	37332906	+	THP1_FOXJ2_peak_62691	exon (ENST00000373491, exon 13 of 13)	NA	75048	ENST00000373491
RBBP4	1	32681977	32682278	+	THP1_FOXJ2_peak_875	exon (ENST00000373493, exon 12 of 12)	NA	30979	ENST00000373493
RBBP4	1	32683607	32683937	+	THP1_FOXJ2_peak_876	exon (ENST00000373493, exon 12 of 12)	NA	32624	ENST00000373493
PIM1	6	37174791	37175030	+	THP1_FOXJ2_peak_62650	exon (ENST00000373509, exon 6 of 6)	NA	4707	ENST00000373509
SRSF3	6	36605190	36605395	+	THP1_FOXJ2_peak_62486	exon (ENST00000373715, exon 6 of 6)	NA	10924	ENST00000373715
MAPK13	6	36143923	36144094	+	THP1_FOXJ2_peak_62361	exon (ENST00000373766, exon 10 of 10)	NA	13524	ENST00000373766
MAPK13	6	36140171	36140370	+	THP1_FOXJ2_peak_62360	exon (ENST00000373766, exon 10 of 10)	NA	9786	ENST00000373766
TAF12	1	28602966	28603146	-	THP1_FOXJ2_peak_789	exon (ENST00000373824, exon 6 of 6)	NA	40010	ENST00000373824
SRPK1	6	35833798	35834047	-	THP1_FOXJ2_peak_62301	exon (ENST00000373825, exon 16 of 16)	NA	87420	ENST00000373825
SRPK1	6	35872475	35872693	-	THP1_FOXJ2_peak_62308	exon (ENST00000373825, exon 8 of 16)	NA	48758	ENST00000373825
RAB14	9	121181010	121181202	-	THP1_FOXJ2_peak_85248	exon (ENST00000373840, exon 8 of 8)	NA	20763	ENST00000373840
RAB14	9	121178887	121179094	-	THP1_FOXJ2_peak_85247	exon (ENST00000373840, exon 8 of 8)	NA	22879	ENST00000373840
CNTRL	9	121160128	121160307	+	THP1_FOXJ2_peak_85246	exon (ENST00000373855, exon 32 of 44)	NA	85205	ENST00000373855
C6orf106	6	34588337	34588574	-	THP1_FOXJ2_peak_62018	exon (ENST00000374026, exon 4 of 4)	NA	108404	ENST00000374026
GPN2	1	26884155	26884400	-	THP1_FOXJ2_peak_717	exon (ENST00000374135, exon 4 of 5)	NA	6020	ENST00000374135
RUFY4	2	218075424	218075750	+	THP1_FOXJ2_peak_47564	exon (ENST00000374155, exon 8 of 12)	NA	6332	ENST00000374155
GRM4	6	34133027	34133484	-	THP1_FOXJ2_peak_61921	exon (ENST00000374181, exon 2 of 10)	NA	12882	ENST00000374181
EXTL1	1	26036087	26036347	+	THP1_FOXJ2_peak_675	exon (ENST00000374280, exon 11 of 11)	NA	14437	ENST00000374280
SYT15	10	46588165	46588336	+	THP1_FOXJ2_peak_23473	exon (ENST00000374323, exon 7 of 7)	NA	10033	ENST00000374323
PTPN20	10	47001312	47001590	+	THP1_FOXJ2_peak_23493	exon (ENST00000374342, exon 4 of 4)	NA	90055	ENST00000374342
LPAR1	9	110875213	110875536	-	THP1_FOXJ2_peak_85092	exon (ENST00000374431, exon 5 of 5)	NA	162669	ENST00000374431
PHF1	6	33416212	33416411	+	THP1_FOXJ2_peak_61807	exon (ENST00000374516, exon 15 of 15)	NA	5350	ENST00000374516
DAXX	6	33320296	33320533	-	THP1_FOXJ2_peak_61789	exon (ENST00000374542, exon 4 of 8)	NA	2600	ENST00000374542
RXRB	6	33197688	33197987	-	THP1_FOXJ2_peak_61751	exon (ENST00000374680, exon 4 of 10)	NA	2851	ENST00000374680
RXRB	6	33196421	33196685	-	THP1_FOXJ2_peak_61750	exon (ENST00000374680, exon 5 of 10)	NA	4135	ENST00000374680
BRD2	6	32977874	32978677	+	THP1_FOXJ2_peak_61696	exon (ENST00000374825, exon 10 of 13)	NA	9615	ENST00000374825
BRD2	6	32979960	32980131	+	THP1_FOXJ2_peak_61697	exon (ENST00000374825, exon 11 of 13)	NA	11385	ENST00000374825
BRD2	6	32981109	32981495	+	THP1_FOXJ2_peak_61698	exon (ENST00000374825, exon 13 of 13)	NA	12642	ENST00000374825
BRD2	6	32971396	32972684	+	THP1_FOXJ2_peak_61692	exon (ENST00000374825, exon 2 of 13)	NA	3380	ENST00000374825
BRD2	6	32974446	32974672	+	THP1_FOXJ2_peak_61694	exon (ENST00000374825, exon 3 of 13)	NA	5899	ENST00000374825
BRD2	6	32976299	32976485	+	THP1_FOXJ2_peak_61695	exon (ENST00000374825, exon 6 of 13)	NA	7732	ENST00000374825
HLA-DQA2	6	32744998	32745387	+	THP1_FOXJ2_peak_61624	exon (ENST00000374940, exon 2 of 5)	NA	3850	ENST00000374940
NOTCH4	6	32195991	32196206	-	THP1_FOXJ2_peak_61547	exon (ENST00000375023, exon 30 of 30)	NA	27969	ENST00000375023
NOTCH4	6	32195220	32195527	-	THP1_FOXJ2_peak_61546	exon (ENST00000375023, exon 30 of 30)	NA	28694	ENST00000375023
GPSM3	6	32191080	32191347	-	THP1_FOXJ2_peak_61544	exon (ENST00000375043, exon 8 of 8)	NA	4310	ENST00000375043
RNF5	6	32180261	32180472	+	THP1_FOXJ2_peak_61540	exon (ENST00000375094, exon 6 of 6)	NA	2012	ENST00000375094
UBXN10	1	20194936	20195248	+	THP1_FOXJ2_peak_493	exon (ENST00000375099, exon 2 of 2)	NA	9007	ENST00000375099
SMC1A	X	53374595	53374839	-	THP1_FOXJ2_peak_86740	exon (ENST00000375340, exon 26 of 26)	NA	48011	ENST00000375340
MFSD14B	9	94460303	94460506	+	THP1_FOXJ2_peak_84954	exon (ENST00000375344, exon 12 of 12)	NA	85853	ENST00000375344
BTBD17	17	74357144	74357392	-	THP1_FOXJ2_peak_41453	exon (ENST00000375366, exon 3 of 3)	NA	4678	ENST00000375366
KIAA1462	10	30026627	30026970	-	THP1_FOXJ2_peak_23076	exon (ENST00000375377, exon 3 of 4)	NA	32726	ENST00000375377
PADI2	1	17066667	17067108	-	THP1_FOXJ2_peak_444	exon (ENST00000375486, exon 16 of 16)	NA	52548	ENST00000375486
SLC4A10	2	161983340	161983547	+	THP1_FOXJ2_peak_46648	exon (ENST00000375514, exon 27 of 27)	NA	359108	ENST00000375514
NEU1	6	31860416	31860688	-	THP1_FOXJ2_peak_61501	exon (ENST00000375631, exon 4 of 6)	NA	2354	ENST00000375631
HSPA1L	6	31811460	31811658	-	THP1_FOXJ2_peak_61477	exon (ENST00000375654, exon 2 of 2)	NA	3506	ENST00000375654
FAM131C	1	16058220	16058391	-	THP1_FOXJ2_peak_371	exon (ENST00000375662, exon 7 of 7)	NA	15321	ENST00000375662
VARS	6	31784125	31784316	-	THP1_FOXJ2_peak_61469	exon (ENST00000375663, exon 13 of 30)	NA	11733	ENST00000375663
VWA7	6	31766209	31766401	-	THP1_FOXJ2_peak_61464	exon (ENST00000375688, exon 15 of 17)	NA	10989	ENST00000375688
VWA7	6	31769920	31770091	-	THP1_FOXJ2_peak_61466	exon (ENST00000375688, exon 8 of 17)	NA	7289	ENST00000375688
COL4A1	13	110161205	110161376	-	THP1_FOXJ2_peak_31497	exon (ENST00000375820, exon 49 of 52)	NA	145859	ENST00000375820
SHC3	9	89009082	89009253	-	THP1_FOXJ2_peak_84896	exon (ENST00000375835, exon 12 of 12)	NA	169600	ENST00000375835
SHC3	9	89077724	89078056	-	THP1_FOXJ2_peak_84898	exon (ENST00000375835, exon 3 of 12)	NA	100877	ENST00000375835
IRS2	13	109784271	109784442	-	THP1_FOXJ2_peak_31468	exon (ENST00000375856, exon 1 of 2)	NA	2212	ENST00000375856
GPANK1	6	31662367	31662567	-	THP1_FOXJ2_peak_61437	exon (ENST00000375906, exon 4 of 4)	NA	3816	ENST00000375906
PRRC2A	6	31627756	31628059	+	THP1_FOXJ2_peak_61427	exon (ENST00000376007, exon 12 of 31)	NA	7187	ENST00000376007
PRRC2A	6	31632434	31632672	+	THP1_FOXJ2_peak_61428	exon (ENST00000376007, exon 16 of 31)	NA	11833	ENST00000376007
PRRC2A	6	31637145	31637374	+	THP1_FOXJ2_peak_61429	exon (ENST00000376007, exon 30 of 31)	NA	16539	ENST00000376007
FRMD3	9	83248225	83248396	-	THP1_FOXJ2_peak_84858	exon (ENST00000376438, exon 14 of 15)	NA	290236	ENST00000376438
SPAG6	10	22417336	22417534	+	THP1_FOXJ2_peak_22889	exon (ENST00000376603, exon 11 of 11)	NA	71990	ENST00000376603
BMI1	10	22331287	22331458	+	THP1_FOXJ2_peak_22882	exon (ENST00000376663, exon 10 of 10)	NA	10161	ENST00000376663
CASZ1	1	10693741	10694019	-	THP1_FOXJ2_peak_250	exon (ENST00000377022, exon 4 of 21)	NA	102768	ENST00000377022
GPR157	1	9101456	9101699	-	THP1_FOXJ2_peak_180	exon (ENST00000377411, exon 4 of 4)	NA	27593	ENST00000377411
KCTD12	13	76882391	76882563	-	THP1_FOXJ2_peak_30931	exon (ENST00000377474, exon 1 of 1)	NA	3913	ENST00000377474
KLF12	13	73846006	73846177	-	THP1_FOXJ2_peak_30851	exon (ENST00000377669, exon 3 of 7)	NA	148958	ENST00000377669
SLC25A51	9	37888296	37888467	-	THP1_FOXJ2_peak_84190	exon (ENST00000377716, exon 3 of 3)	NA	15729	ENST00000377716
TCOF1	5	150393423	150393594	+	THP1_FOXJ2_peak_60281	exon (ENST00000377797, exon 23 of 27)	NA	35869	ENST00000377797
PLCXD3	5	41381822	41382086	-	THP1_FOXJ2_peak_57252	exon (ENST00000377801, exon 2 of 3)	NA	128647	ENST00000377801
CUBN	10	16907345	16907673	-	THP1_FOXJ2_peak_22726	exon (ENST00000377833, exon 49 of 67)	NA	222322	ENST00000377833
SLC3A2	11	62888527	62888698	+	THP1_FOXJ2_peak_27008	exon (ENST00000377890, exon 12 of 12)	NA	32510	ENST00000377890
SLC3A2	11	62880654	62881787	+	THP1_FOXJ2_peak_27007	exon (ENST00000377890, exon 4 of 12)	NA	25118	ENST00000377890
VPS36	13	52415491	52415662	-	THP1_FOXJ2_peak_30551	exon (ENST00000378060, exon 14 of 14)	NA	35046	ENST00000378060
BLACE	7	155358425	155358665	-	THP1_FOXJ2_peak_75963	exon (ENST00000378120, exon 6 of 6)	NA	9389	ENST00000378120
BLACE	7	155357518	155357725	-	THP1_FOXJ2_peak_75962	exon (ENST00000378120, exon 6 of 6)	NA	10313	ENST00000378120
SLC35B4	7	134293109	134293503	-	THP1_FOXJ2_peak_75509	exon (ENST00000378509, exon 10 of 10)	NA	23745	ENST00000378509
RER1	1	2403857	2404082	+	THP1_FOXJ2_peak_85	exon (ENST00000378513, exon 6 of 6)	NA	12194	ENST00000378513
ITM2B	13	48262560	48262965	+	THP1_FOXJ2_peak_30323	exon (ENST00000378565, exon 6 of 6)	NA	29604	ENST00000378565
C2orf91	2	41935798	41935969	-	THP1_FOXJ2_peak_44866	exon (ENST00000378711, exon 4 of 4)	NA	17920	ENST00000378711
8-Sep	5	132760805	132760992	-	THP1_FOXJ2_peak_59602	exon (ENST00000378719, exon 9 of 10)	NA	16477	ENST00000378719
NGRN	15	90274112	90274311	+	THP1_FOXJ2_peak_37033	exon (ENST00000379095, exon 3 of 3)	NA	8506	ENST00000379095
NGRN	15	90274799	90274970	+	THP1_FOXJ2_peak_37034	exon (ENST00000379095, exon 3 of 3)	NA	9179	ENST00000379095
MORF4L1	15	78886036	78886348	+	THP1_FOXJ2_peak_35906	exon (ENST00000379535, exon 5 of 13)	NA	75705	ENST00000379535
HGSNAT	8	43199974	43200328	+	THP1_FOXJ2_peak_79551	exon (ENST00000379644, exon 18 of 18)	NA	59696	ENST00000379644
KATNB1	16	57756336	57756507	+	THP1_FOXJ2_peak_39374	exon (ENST00000379661, exon 19 of 20)	NA	20691	ENST00000379661
CYP1A1	15	74720012	74720183	-	THP1_FOXJ2_peak_35344	exon (ENST00000379727, exon 7 of 7)	NA	5513	ENST00000379727
LEF1	4	108048396	108048619	-	THP1_FOXJ2_peak_54304	exon (ENST00000379951, exon 10 of 10)	NA	120449	ENST00000379951
NQO2	6	3026874	3027293	+	THP1_FOXJ2_peak_61251	exon (ENST00000380455, exon 7 of 7)	NA	27086	ENST00000380455
NQO2	6	3023830	3024327	+	THP1_FOXJ2_peak_61250	exon (ENST00000380455, exon 7 of 7)	NA	24081	ENST00000380455
HAUS6	9	19059945	19060299	-	THP1_FOXJ2_peak_83722	exon (ENST00000380502, exon 15 of 17)	NA	42997	ENST00000380502
PTCD2	5	72366960	72367180	+	THP1_FOXJ2_peak_58218	exon (ENST00000380639, exon 10 of 10)	NA	46703	ENST00000380639
PTCD2	5	72361062	72361304	+	THP1_FOXJ2_peak_58217	exon (ENST00000380639, exon 10 of 10)	NA	40816	ENST00000380639
UBL3	13	29767085	29767256	-	THP1_FOXJ2_peak_29744	exon (ENST00000380680, exon 5 of 5)	NA	83514	ENST00000380680
PSIP1	9	15489909	15490147	-	THP1_FOXJ2_peak_83415	exon (ENST00000380733, exon 4 of 16)	NA	20991	ENST00000380733
PSIP1	9	15486783	15486985	-	THP1_FOXJ2_peak_83413	exon (ENST00000380733, exon 5 of 16)	NA	24135	ENST00000380733
PSIP1	9	15473813	15474311	-	THP1_FOXJ2_peak_83410	exon (ENST00000380733, exon 9 of 16)	NA	36957	ENST00000380733
ZDHHC21	9	14616246	14616572	-	THP1_FOXJ2_peak_83123	exon (ENST00000380916, exon 10 of 10)	NA	77062	ENST00000380916
ZDHHC21	9	14617140	14617483	-	THP1_FOXJ2_peak_83124	exon (ENST00000380916, exon 10 of 10)	NA	76160	ENST00000380916
ZDHHC21	9	14613505	14613857	-	THP1_FOXJ2_peak_83122	exon (ENST00000380916, exon 10 of 10)	NA	79790	ENST00000380916
ZDHHC21	9	14674254	14674436	-	THP1_FOXJ2_peak_83137	exon (ENST00000380916, exon 4 of 10)	NA	19126	ENST00000380916
NFIB	9	14306934	14307153	-	THP1_FOXJ2_peak_83048	exon (ENST00000380959, exon 2 of 9)	NA	6942	ENST00000380959
NLN	5	65825666	65826046	+	THP1_FOXJ2_peak_58063	exon (ENST00000380985, exon 13 of 13)	NA	103660	ENST00000380985
NLN	5	65788252	65788423	+	THP1_FOXJ2_peak_58060	exon (ENST00000380985, exon 8 of 13)	NA	66141	ENST00000380985
SGTB	5	65668755	65669060	-	THP1_FOXJ2_peak_58057	exon (ENST00000381007, exon 11 of 11)	NA	53223	ENST00000381007
ATXN10	22	45842981	45843175	+	THP1_FOXJ2_peak_50816	exon (ENST00000381061, exon 10 of 11)	NA	171280	ENST00000381061
ATXN10	22	45692935	45693165	+	THP1_FOXJ2_peak_50813	exon (ENST00000381061, exon 2 of 11)	NA	21252	ENST00000381061
KIF2A	5	62385516	62385687	+	THP1_FOXJ2_peak_58015	exon (ENST00000381103, exon 21 of 21)	NA	79350	ENST00000381103
PTPRD	9	8500694	8501099	-	THP1_FOXJ2_peak_82401	exon (ENST00000381196, exon 21 of 43)	NA	1532894	ENST00000381196
SLC8A3	14	70045863	70046034	-	THP1_FOXJ2_peak_32372	exon (ENST00000381269, exon 8 of 8)	NA	143122	ENST00000381269
KDM4C	9	7128081	7128252	+	THP1_FOXJ2_peak_82306	exon (ENST00000381309, exon 19 of 22)	NA	370510	ENST00000381309
FAM49A	2	16565398	16566123	-	THP1_FOXJ2_peak_44239	exon (ENST00000381323, exon 4 of 12)	NA	100074	ENST00000381323
ITPR2	12	26599228	26599406	-	THP1_FOXJ2_peak_28257	exon (ENST00000381340, exon 30 of 57)	NA	233881	ENST00000381340
ITPRIPL2	16	19119310	19119585	+	THP1_FOXJ2_peak_38832	exon (ENST00000381440, exon 1 of 1)	NA	5064	ENST00000381440
ITPRIPL2	16	19117923	19118311	+	THP1_FOXJ2_peak_38831	exon (ENST00000381440, exon 1 of 1)	NA	3734	ENST00000381440
MLANA	9	5909740	5909998	+	THP1_FOXJ2_peak_82071	exon (ENST00000381477, exon 5 of 5)	NA	19067	ENST00000381477
DIP2C	10	364468	364639	-	THP1_FOXJ2_peak_22190	exon (ENST00000381496, exon 19 of 36)	NA	122005	ENST00000381496
DIP2C	10	329406	329609	-	THP1_FOXJ2_peak_22188	exon (ENST00000381496, exon 29 of 36)	NA	157051	ENST00000381496
TEC	4	48135877	48136118	-	THP1_FOXJ2_peak_53249	exon (ENST00000381501, exon 18 of 18)	NA	133867	ENST00000381501
CD274	9	5469541	5469879	+	THP1_FOXJ2_peak_81976	exon (ENST00000381573, exon 6 of 6)	NA	19207	ENST00000381573
ATP6V1C2	2	10784766	10784948	+	THP1_FOXJ2_peak_44101	exon (ENST00000381661, exon 13 of 13)	NA	63208	ENST00000381661
MTMR6	13	25248216	25248626	-	THP1_FOXJ2_peak_29621	exon (ENST00000381801, exon 14 of 14)	NA	39588	ENST00000381801
MTMR6	13	25246640	25246833	-	THP1_FOXJ2_peak_29620	exon (ENST00000381801, exon 14 of 14)	NA	41273	ENST00000381801
CDC37L1	9	4707137	4707481	+	THP1_FOXJ2_peak_81815	exon (ENST00000381854, exon 7 of 7)	NA	27743	ENST00000381854
CDC37L1	9	4706117	4706477	+	THP1_FOXJ2_peak_81814	exon (ENST00000381854, exon 7 of 7)	NA	26731	ENST00000381854
METTL22	16	8649087	8649273	+	THP1_FOXJ2_peak_38559	exon (ENST00000381920, exon 11 of 11)	NA	27492	ENST00000381920
RFX3	9	3224868	3225205	-	THP1_FOXJ2_peak_81555	exon (ENST00000382004, exon 18 of 18)	NA	300947	ENST00000382004
RFX3	9	3395484	3395692	-	THP1_FOXJ2_peak_81581	exon (ENST00000382004, exon 3 of 18)	NA	130395	ENST00000382004
RFX3	9	3293025	3293228	-	THP1_FOXJ2_peak_81567	exon (ENST00000382004, exon 7 of 18)	NA	232857	ENST00000382004
DNAJC21	5	34935706	34935877	+	THP1_FOXJ2_peak_56734	exon (ENST00000382021, exon 3 of 13)	NA	6198	ENST00000382021
TP53BP1	15	43456066	43456384	-	THP1_FOXJ2_peak_33496	exon (ENST00000382044, exon 12 of 28)	NA	36946	ENST00000382044
VLDLR	9	2646314	2646485	+	THP1_FOXJ2_peak_81436	exon (ENST00000382100, exon 11 of 19)	NA	24565	ENST00000382100
VLDLR	9	2654908	2655155	+	THP1_FOXJ2_peak_81441	exon (ENST00000382100, exon 19 of 19)	NA	33197	ENST00000382100
VLDLR	9	2654317	2654488	+	THP1_FOXJ2_peak_81440	exon (ENST00000382100, exon 19 of 19)	NA	32568	ENST00000382100
VLDLR	9	2658120	2658291	+	THP1_FOXJ2_peak_81444	exon (ENST00000382100, exon 19 of 19)	NA	36371	ENST00000382100
VLDLR	9	2655412	2655817	+	THP1_FOXJ2_peak_81442	exon (ENST00000382100, exon 19 of 19)	NA	33780	ENST00000382100
VLDLR	9	2657101	2657751	+	THP1_FOXJ2_peak_81443	exon (ENST00000382100, exon 19 of 19)	NA	35592	ENST00000382100
RP11-473M20.5	16	3038247	3038462	+	THP1_FOXJ2_peak_38464	exon (ENST00000382225, exon 8 of 8)	NA	5873	ENST00000382225
DMRT1	9	968096	968344	+	THP1_FOXJ2_peak_81076	exon (ENST00000382276, exon 5 of 5)	NA	126530	ENST00000382276
KANK1	9	712128	712299	+	THP1_FOXJ2_peak_81022	exon (ENST00000382303, exon 7 of 16)	NA	241922	ENST00000382303
KANK1	9	711025	711196	+	THP1_FOXJ2_peak_81021	exon (ENST00000382303, exon 7 of 16)	NA	240819	ENST00000382303
ONECUT3	19	1780642	1780917	+	THP1_FOXJ2_peak_42660	exon (ENST00000382349, exon 2 of 2)	NA	28406	ENST00000382349
C9orf66	9	213049	213290	-	THP1_FOXJ2_peak_80880	exon (ENST00000382387, exon 1 of 1)	NA	2572	ENST00000382387
RP1L1	8	10610851	10611081	-	THP1_FOXJ2_peak_76478	exon (ENST00000382483, exon 4 of 4)	NA	44136	ENST00000382483
DEFA1B	8	6996685	6996948	-	THP1_FOXJ2_peak_76397	exon (ENST00000382689, exon 3 of 3)	NA	2379	ENST00000382689
PNPLA1	6	36291183	36291458	+	THP1_FOXJ2_peak_62397	exon (ENST00000388715, exon 2 of 8)	NA	48117	ENST00000388715
PNPLA1	6	36308168	36308339	+	THP1_FOXJ2_peak_62398	exon (ENST00000388715, exon 8 of 8)	NA	65050	ENST00000388715
ADAMTS7	15	78796491	78796952	-	THP1_FOXJ2_peak_35887	exon (ENST00000388820, exon 4 of 24)	NA	14710	ENST00000388820
TYRP1	9	12707985	12708156	+	THP1_FOXJ2_peak_82696	exon (ENST00000388918, exon 7 of 8)	NA	14635	ENST00000388918
LRRK1	15	100988547	100988836	+	THP1_FOXJ2_peak_38207	exon (ENST00000388948, exon 5 of 34)	NA	69476	ENST00000388948
LRRK1	15	100989033	100989644	+	THP1_FOXJ2_peak_38208	exon (ENST00000388948, exon 6 of 34)	NA	70123	ENST00000388948
HSPD1	2	197487766	197488247	-	THP1_FOXJ2_peak_47206	exon (ENST00000388968, exon 11 of 12)	NA	12041	ENST00000388968
PKM	15	72208506	72208864	-	THP1_FOXJ2_peak_35081	exon (ENST00000389093, exon 5 of 10)	NA	22701	ENST00000389093
LOXL2	8	23297218	23297578	-	THP1_FOXJ2_peak_77123	exon (ENST00000389131, exon 14 of 14)	NA	106842	ENST00000389131
LOXL2	8	23333475	23333672	-	THP1_FOXJ2_peak_77126	exon (ENST00000389131, exon 5 of 14)	NA	70667	ENST00000389131
CCDC150	2	196712595	196712815	+	THP1_FOXJ2_peak_47174	exon (ENST00000389175, exon 17 of 28)	NA	73073	ENST00000389175
LYST	1	235751950	235752143	-	THP1_FOXJ2_peak_20713	exon (ENST00000389793, exon 27 of 53)	NA	114874	ENST00000389793
LAIR1	19	54352413	54352618	-	THP1_FOXJ2_peak_43769	exon (ENST00000391742, exon 10 of 10)	NA	12442	ENST00000391742
LAIR1	19	54353463	54353817	-	THP1_FOXJ2_peak_43770	exon (ENST00000391742, exon 10 of 10)	NA	11317	ENST00000391742
ZNF320	19	52880307	52880478	-	THP1_FOXJ2_peak_43747	exon (ENST00000391781, exon 3 of 3)	NA	9983	ENST00000391781
NLRP3	1	247418787	247419290	+	THP1_FOXJ2_peak_21993	exon (ENST00000391828, exon 3 of 11)	NA	2882	ENST00000391828
NLRP3	1	247423149	247423405	+	THP1_FOXJ2_peak_21996	exon (ENST00000391828, exon 4 of 11)	NA	7121	ENST00000391828
NLRP3	1	247434100	247434347	+	THP1_FOXJ2_peak_21998	exon (ENST00000391828, exon 7 of 11)	NA	18067	ENST00000391828
SPRTN	1	231351593	231351910	+	THP1_FOXJ2_peak_19975	exon (ENST00000391858, exon 4 of 4)	NA	14647	ENST00000391858
PGBD5	1	230350831	230351089	-	THP1_FOXJ2_peak_19841	exon (ENST00000391860, exon 3 of 7)	NA	75411	ENST00000391860
PGBD5	1	230315067	230315336	-	THP1_FOXJ2_peak_19834	exon (ENST00000391860, exon 7 of 7)	NA	111170	ENST00000391860
PGBD5	1	230321231	230321419	-	THP1_FOXJ2_peak_19835	exon (ENST00000391860, exon 7 of 7)	NA	105046	ENST00000391860
ATG16L1	2	233295260	233295543	+	THP1_FOXJ2_peak_47969	exon (ENST00000392017, exon 18 of 18)	NA	43830	ENST00000392017
TRIM46	1	155177887	155178315	+	THP1_FOXJ2_peak_12862	exon (ENST00000392451, exon 7 of 11)	NA	4314	ENST00000392451
CAMKK2	12	121238891	121239247	-	THP1_FOXJ2_peak_29320	exon (ENST00000392474, exon 16 of 16)	NA	35462	ENST00000392474
RPLP0	12	120197291	120197462	-	THP1_FOXJ2_peak_29303	exon (ENST00000392514, exon 7 of 8)	NA	3835	ENST00000392514
C17orf77	17	74592115	74592327	+	THP1_FOXJ2_peak_41475	exon (ENST00000392620, exon 3 of 3)	NA	7303	ENST00000392620
CD300LB	17	74521848	74522039	-	THP1_FOXJ2_peak_41468	exon (ENST00000392621, exon 4 of 4)	NA	9523	ENST00000392621
RAD9B	12	110531919	110532185	+	THP1_FOXJ2_peak_29238	exon (ENST00000392672, exon 12 of 12)	NA	29813	ENST00000392672
FLG-AS1	1	152364314	152364611	+	THP1_FOXJ2_peak_12390	exon (ENST00000392688, exon 7 of 7)	NA	51003	ENST00000392688
STT3A	11	125621406	125621587	+	THP1_FOXJ2_peak_27695	exon (ENST00000392708, exon 18 of 18)	NA	28701	ENST00000392708
TUFT1	1	151581786	151582075	+	THP1_FOXJ2_peak_12268	exon (ENST00000392712, exon 11 of 11)	NA	41625	ENST00000392712
GRK5	10	119431328	119431707	+	THP1_FOXJ2_peak_25134	exon (ENST00000392870, exon 8 of 16)	NA	223928	ENST00000392870
NBPF20	1	145290486	145290788	-	THP1_FOXJ2_peak_11083	exon (ENST00000392971, exon 138 of 138)	NA	115141	ENST00000392971
ZNF292	6	87155543	87155787	+	THP1_FOXJ2_peak_68018	exon (ENST00000392985, exon 3 of 4)	NA	2832	ENST00000392985
PIAS3	1	145848770	145848998	-	THP1_FOXJ2_peak_11141	exon (ENST00000393045, exon 14 of 14)	NA	10196	ENST00000393045
VTI1A	10	112815703	112815885	+	THP1_FOXJ2_peak_24956	exon (ENST00000393077, exon 8 of 8)	NA	368536	ENST00000393077
STEAP3	2	119263843	119264071	+	THP1_FOXJ2_peak_46161	exon (ENST00000393106, exon 6 of 6)	NA	40126	ENST00000393106
PTGFRN	1	116989783	116990242	+	THP1_FOXJ2_peak_9629	exon (ENST00000393203, exon 9 of 9)	NA	79955	ENST00000393203
PTGFRN	1	116987739	116987940	+	THP1_FOXJ2_peak_9628	exon (ENST00000393203, exon 9 of 9)	NA	77782	ENST00000393203
SLC24A4	14	92456333	92456573	+	THP1_FOXJ2_peak_32728	exon (ENST00000393265, exon 12 of 17)	NA	133872	ENST00000393265
DENND2C	1	114625324	114625632	-	THP1_FOXJ2_peak_9304	exon (ENST00000393276, exon 2 of 18)	NA	44633	ENST00000393276
OLFML3	1	113981824	113982273	+	THP1_FOXJ2_peak_9195	exon (ENST00000393300, exon 3 of 3)	NA	2657	ENST00000393300
PHTF1	1	113706008	113706246	-	THP1_FOXJ2_peak_9141	exon (ENST00000393357, exon 12 of 18)	NA	53028	ENST00000393357
PHTF1	1	113704556	113704791	-	THP1_FOXJ2_peak_9139	exon (ENST00000393357, exon 13 of 18)	NA	54482	ENST00000393357
PHTF1	1	113697152	113697323	-	THP1_FOXJ2_peak_9136	exon (ENST00000393357, exon 18 of 18)	NA	61918	ENST00000393357
AASS	7	122092958	122093209	-	THP1_FOXJ2_peak_75305	exon (ENST00000393376, exon 15 of 23)	NA	40739	ENST00000393376
ST3GAL2	16	70381602	70381911	-	THP1_FOXJ2_peak_39587	exon (ENST00000393640, exon 6 of 6)	NA	18882	ENST00000393640
UBTD2	5	172210437	172210676	-	THP1_FOXJ2_peak_60863	exon (ENST00000393792, exon 3 of 3)	NA	73515	ENST00000393792
SLC35B2	6	44254971	44255142	-	THP1_FOXJ2_peak_63935	exon (ENST00000393810, exon 3 of 3)	NA	2498	ENST00000393810
SLC29A1	6	44233488	44233659	+	THP1_FOXJ2_peak_63924	exon (ENST00000393844, exon 13 of 13)	NA	14068	ENST00000393844
JUP	17	41769385	41769556	-	THP1_FOXJ2_peak_40539	exon (ENST00000393931, exon 3 of 14)	NA	17228	ENST00000393931
CHD2	15	93027873	93028074	+	THP1_FOXJ2_peak_37480	exon (ENST00000394196, exon 39 of 39)	NA	127653	ENST00000394196
CHD2	15	93027364	93027728	+	THP1_FOXJ2_peak_37479	exon (ENST00000394196, exon 39 of 39)	NA	127226	ENST00000394196
SV2B	15	91300317	91300488	+	THP1_FOXJ2_peak_37259	exon (ENST00000394232, exon 13 of 13)	NA	200117	ENST00000394232
PRC1	15	90966015	90966186	-	THP1_FOXJ2_peak_37201	exon (ENST00000394249, exon 15 of 15)	NA	28395	ENST00000394249
PRC1	15	90976591	90976851	-	THP1_FOXJ2_peak_37205	exon (ENST00000394249, exon 9 of 15)	NA	17774	ENST00000394249
USP49	6	41790986	41791157	-	THP1_FOXJ2_peak_63362	exon (ENST00000394253, exon 7 of 7)	NA	103089	ENST00000394253
USP49	6	41789698	41790102	-	THP1_FOXJ2_peak_63361	exon (ENST00000394253, exon 7 of 7)	NA	104260	ENST00000394253
USP49	6	41795676	41795939	-	THP1_FOXJ2_peak_63363	exon (ENST00000394253, exon 7 of 7)	NA	98353	ENST00000394253
HDDC3	15	90930005	90930630	-	THP1_FOXJ2_peak_37192	exon (ENST00000394272, exon 4 of 4)	NA	2252	ENST00000394272
UNC45A	15	90949277	90949541	+	THP1_FOXJ2_peak_37196	exon (ENST00000394275, exon 17 of 23)	NA	19229	ENST00000394275
GTF2F1	19	6381270	6381450	-	THP1_FOXJ2_peak_42856	exon (ENST00000394456, exon 9 of 13)	NA	12100	ENST00000394456
NTRK3	15	87861142	87861380	-	THP1_FOXJ2_peak_36705	exon (ENST00000394480, exon 19 of 19)	NA	395486	ENST00000394480
NTRK3	15	87863248	87863419	-	THP1_FOXJ2_peak_36706	exon (ENST00000394480, exon 19 of 19)	NA	393414	ENST00000394480
AKAP13	15	85693303	85693530	+	THP1_FOXJ2_peak_36606	exon (ENST00000394518, exon 17 of 37)	NA	312701	ENST00000394518
AKAP13	15	85747296	85747485	+	THP1_FOXJ2_peak_36616	exon (ENST00000394518, exon 37 of 37)	NA	366675	ENST00000394518
BAD	11	64270005	64270552	-	THP1_FOXJ2_peak_27040	exon (ENST00000394532, exon 3 of 3)	NA	14361	ENST00000394532
SLFN11	17	35363073	35363303	-	THP1_FOXJ2_peak_40231	exon (ENST00000394566, exon 4 of 7)	NA	10432	ENST00000394566
IL16	15	81312009	81313229	+	THP1_FOXJ2_peak_36245	exon (ENST00000394660, exon 19 of 19)	NA	115740	ENST00000394660
MATR3	5	139330520	139330857	+	THP1_FOXJ2_peak_59842	exon (ENST00000394800, exon 19 of 19)	NA	56584	ENST00000394800
DNAJA4	15	78270464	78270818	+	THP1_FOXJ2_peak_35814	exon (ENST00000394855, exon 3 of 8)	NA	6555	ENST00000394855
RCN2	15	76949030	76949248	+	THP1_FOXJ2_peak_35690	exon (ENST00000394885, exon 7 of 7)	NA	17520	ENST00000394885
SPOCK1	5	136976139	136976310	-	THP1_FOXJ2_peak_59742	exon (ENST00000394945, exon 11 of 11)	NA	523124	ENST00000394945
SIN3A	15	75389647	75389879	-	THP1_FOXJ2_peak_35475	exon (ENST00000394947, exon 16 of 21)	NA	61941	ENST00000394947
AFF1	4	87046114	87046383	+	THP1_FOXJ2_peak_53969	exon (ENST00000395146, exon 3 of 21)	NA	111246	ENST00000395146
CELF1	11	47468200	47468450	-	THP1_FOXJ2_peak_26341	exon (ENST00000395290, exon 13 of 13)	NA	20699	ENST00000395290
SEC31A	4	82864286	82864644	-	THP1_FOXJ2_peak_53843	exon (ENST00000395310, exon 11 of 27)	NA	26801	ENST00000395310
PSMB9	6	32859417	32859588	+	THP1_FOXJ2_peak_61657	exon (ENST00000395330, exon 6 of 6)	NA	15366	ENST00000395330
UBFD1	16	23570778	23570993	+	THP1_FOXJ2_peak_38936	exon (ENST00000395878, exon 7 of 7)	NA	13523	ENST00000395878
CLIC1	6	31730805	31731026	-	THP1_FOXJ2_peak_61452	exon (ENST00000395892, exon 8 of 8)	NA	8848	ENST00000395892
ABHD16A	6	31696856	31697100	-	THP1_FOXJ2_peak_61444	exon (ENST00000395952, exon 5 of 20)	NA	6466	ENST00000395952
FAM172A	5	93620738	93621191	-	THP1_FOXJ2_peak_58703	exon (ENST00000395965, exon 11 of 11)	NA	490671	ENST00000395965
GCNT3	15	59620467	59620638	+	THP1_FOXJ2_peak_33847	exon (ENST00000396065, exon 3 of 3)	NA	8768	ENST00000396065
ZNF445	3	44441262	44441433	-	THP1_FOXJ2_peak_51278	exon (ENST00000396077, exon 8 of 8)	NA	36323	ENST00000396077
ZNF445	3	44439888	44440156	-	THP1_FOXJ2_peak_51277	exon (ENST00000396077, exon 8 of 8)	NA	37648	ENST00000396077
JMY	5	79314271	79314464	+	THP1_FOXJ2_peak_58432	exon (ENST00000396137, exon 9 of 11)	NA	78178	ENST00000396137
FAF1	1	50440563	50440812	-	THP1_FOXJ2_peak_4668	exon (ENST00000396153, exon 19 of 19)	NA	519576	ENST00000396153
FAF1	1	50705724	50705895	-	THP1_FOXJ2_peak_4699	exon (ENST00000396153, exon 7 of 19)	NA	254454	ENST00000396153
RAB27A	15	55228566	55228778	-	THP1_FOXJ2_peak_33739	exon (ENST00000396307, exon 4 of 6)	NA	41722	ENST00000396307
ATF7IP2	16	10430975	10431246	+	THP1_FOXJ2_peak_38600	exon (ENST00000396559, exon 4 of 12)	NA	45055	ENST00000396559
SLC30A5	5	69123111	69123418	+	THP1_FOXJ2_peak_58139	exon (ENST00000396591, exon 14 of 16)	NA	29618	ENST00000396591
SLC30A5	5	69130351	69130522	+	THP1_FOXJ2_peak_58140	exon (ENST00000396591, exon 16 of 16)	NA	36790	ENST00000396591
ZNF143	11	9527629	9527800	+	THP1_FOXJ2_peak_25579	exon (ENST00000396604, exon 16 of 16)	NA	67192	ENST00000396604
KAT6A	8	41981782	41982055	-	THP1_FOXJ2_peak_79340	exon (ENST00000396930, exon 5 of 18)	NA	70069	ENST00000396930
GPAT4	8	41624629	41624825	+	THP1_FOXJ2_peak_79285	exon (ENST00000396987, exon 13 of 13)	NA	46527	ENST00000396987
GPAT4	8	41624001	41624172	+	THP1_FOXJ2_peak_79284	exon (ENST00000396987, exon 13 of 13)	NA	45886	ENST00000396987
GPAT4	8	41598859	41599032	+	THP1_FOXJ2_peak_79282	exon (ENST00000396987, exon 2 of 13)	NA	20745	ENST00000396987
P3H1	1	42746269	42746680	-	THP1_FOXJ2_peak_3077	exon (ENST00000397054, exon 15 of 15)	NA	20610	ENST00000397054
CCNF	16	2458397	2458632	+	THP1_FOXJ2_peak_38439	exon (ENST00000397066, exon 17 of 17)	NA	29120	ENST00000397066
FGFR1	8	38411624	38412147	-	THP1_FOXJ2_peak_78912	exon (ENST00000397091, exon 18 of 18)	NA	56756	ENST00000397091
CD151	11	837129	837399	+	THP1_FOXJ2_peak_25485	exon (ENST00000397420, exon 6 of 9)	NA	4421	ENST00000397420
PTK2B	8	27325309	27326053	+	THP1_FOXJ2_peak_77595	exon (ENST00000397501, exon 6 of 36)	NA	14199	ENST00000397501
C15orf52	15	40334136	40334392	-	THP1_FOXJ2_peak_33395	exon (ENST00000397536, exon 7 of 7)	NA	3869	ENST00000397536
CHMP7	8	23246481	23246869	+	THP1_FOXJ2_peak_77118	exon (ENST00000397677, exon 2 of 11)	NA	3038	ENST00000397677
ZNF709	19	12464851	12465177	-	THP1_FOXJ2_peak_43060	exon (ENST00000397732, exon 4 of 4)	NA	19815	ENST00000397732
ROBO3	11	124875975	124876197	+	THP1_FOXJ2_peak_27647	exon (ENST00000397801, exon 16 of 28)	NA	10700	ENST00000397801
PUM3	9	2838405	2838594	-	THP1_FOXJ2_peak_81491	exon (ENST00000397885, exon 2 of 18)	NA	5742	ENST00000397885
PUM3	9	2828598	2828847	-	THP1_FOXJ2_peak_81487	exon (ENST00000397885, exon 9 of 18)	NA	15519	ENST00000397885
SOCS6	18	70325532	70325781	+	THP1_FOXJ2_peak_42451	exon (ENST00000397942, exon 2 of 2)	NA	36755	ENST00000397942
INTS10	8	19851713	19851892	+	THP1_FOXJ2_peak_76724	exon (ENST00000397977, exon 17 of 17)	NA	34662	ENST00000397977
HPS4	22	26479140	26479397	-	THP1_FOXJ2_peak_50275	exon (ENST00000398145, exon 3 of 14)	NA	4544	ENST00000398145
HM13	20	31569900	31570173	+	THP1_FOXJ2_peak_48483	exon (ENST00000398174, exon 13 of 13)	NA	55608	ENST00000398174
ADAM22	7	88197125	88197464	+	THP1_FOXJ2_peak_75112	exon (ENST00000398204, exon 30 of 30)	NA	263151	ENST00000398204
NSF	17	46755893	46756197	+	THP1_FOXJ2_peak_40783	exon (ENST00000398238, exon 21 of 21)	NA	165376	ENST00000398238
DLG2	11	84534582	84534753	-	THP1_FOXJ2_peak_27150	exon (ENST00000398309, exon 2 of 23)	NA	388922	ENST00000398309
LCP1	13	46181975	46182286	-	THP1_FOXJ2_peak_30216	exon (ENST00000398576, exon 4 of 19)	NA	29218	ENST00000398576
SLC38A1	12	46186894	46187065	-	THP1_FOXJ2_peak_28758	exon (ENST00000398637, exon 17 of 17)	NA	82033	ENST00000398637
SLC38A1	12	46207440	46207754	-	THP1_FOXJ2_peak_28759	exon (ENST00000398637, exon 7 of 17)	NA	61415	ENST00000398637
DOT1L	19	2231262	2231433	+	THP1_FOXJ2_peak_42693	exon (ENST00000398665, exon 28 of 28)	NA	67198	ENST00000398665
DEFB133	6	49946042	49946213	-	THP1_FOXJ2_peak_64882	exon (ENST00000398721, exon 2 of 2)	NA	3317	ENST00000398721
CAPN11	6	44172893	44173074	+	THP1_FOXJ2_peak_63908	exon (ENST00000398776, exon 6 of 23)	NA	14172	ENST00000398776
YPEL3	16	30092516	30092782	-	THP1_FOXJ2_peak_39137	exon (ENST00000398841, exon 4 of 4)	NA	3551	ENST00000398841
SEC24A	5	134725572	134725775	+	THP1_FOXJ2_peak_59652	exon (ENST00000398844, exon 23 of 23)	NA	76884	ENST00000398844
EIF3CL	16	28383048	28383268	-	THP1_FOXJ2_peak_39035	exon (ENST00000398944, exon 16 of 21)	NA	20683	ENST00000398944
MGARP	4	139266678	139266849	-	THP1_FOXJ2_peak_54761	exon (ENST00000398955, exon 4 of 4)	NA	13575	ENST00000398955
LCMT1	16	25177713	25178460	+	THP1_FOXJ2_peak_38980	exon (ENST00000399069, exon 11 of 11)	NA	66357	ENST00000399069
C4orf3	4	119300405	119300672	-	THP1_FOXJ2_peak_54501	exon (ENST00000399075, exon 2 of 3)	NA	3907	ENST00000399075
C4orf3	4	119296498	119296796	-	THP1_FOXJ2_peak_54500	exon (ENST00000399075, exon 3 of 3)	NA	7798	ENST00000399075
HLA-DQB1	6	32659538	32659786	-	THP1_FOXJ2_peak_61610	exon (ENST00000399084, exon 6 of 6)	NA	8721	ENST00000399084
QSER1	11	32978340	32978633	+	THP1_FOXJ2_peak_25979	exon (ENST00000399302, exon 13 of 13)	NA	85308	ENST00000399302
NOMO3	16	16263441	16263625	+	THP1_FOXJ2_peak_38759	exon (ENST00000399336, exon 14 of 31)	NA	31038	ENST00000399336
NOMO3	16	16265020	16265290	+	THP1_FOXJ2_peak_38760	exon (ENST00000399336, exon 15 of 31)	NA	32660	ENST00000399336
N4BP2L2	13	32443403	32443721	-	THP1_FOXJ2_peak_29885	exon (ENST00000399396, exon 7 of 10)	NA	95323	ENST00000399396
OTOG	11	17591352	17591568	+	THP1_FOXJ2_peak_25790	exon (ENST00000399397, exon 25 of 56)	NA	44087	ENST00000399397
TRAPPC13	5	65664135	65664466	+	THP1_FOXJ2_peak_58056	exon (ENST00000399438, exon 12 of 13)	NA	39584	ENST00000399438
UBE2QL1	5	6494682	6494982	+	THP1_FOXJ2_peak_55533	exon (ENST00000399816, exon 2 of 2)	NA	46209	ENST00000399816
KIAA2026	9	5921066	5921281	-	THP1_FOXJ2_peak_82072	exon (ENST00000399933, exon 8 of 8)	NA	86614	ENST00000399933
KIAA2026	9	5921968	5922139	-	THP1_FOXJ2_peak_82073	exon (ENST00000399933, exon 8 of 8)	NA	85734	ENST00000399933
KIAA2026	9	5922811	5922982	-	THP1_FOXJ2_peak_82074	exon (ENST00000399933, exon 8 of 8)	NA	84891	ENST00000399933
USP16	21	29034672	29035050	+	THP1_FOXJ2_peak_49515	exon (ENST00000399976, exon 4 of 18)	NA	10232	ENST00000399976
DIAPH3	13	59665802	59666049	-	THP1_FOXJ2_peak_30653	exon (ENST00000400324, exon 28 of 28)	NA	498062	ENST00000400324
FCAMR	1	206967452	206967753	-	THP1_FOXJ2_peak_17820	exon (ENST00000400962, exon 3 of 8)	NA	3023	ENST00000400962
RPRD2	1	150473660	150473927	+	THP1_FOXJ2_peak_12092	exon (ENST00000401000, exon 10 of 10)	NA	109143	ENST00000401000
MMACHC	1	45509692	45510018	+	THP1_FOXJ2_peak_4132	exon (ENST00000401061, exon 4 of 4)	NA	9802	ENST00000401061
MMACHC	1	45513147	45513318	+	THP1_FOXJ2_peak_4134	exon (ENST00000401061, exon 4 of 4)	NA	13179	ENST00000401061
MMACHC	1	45512695	45512917	+	THP1_FOXJ2_peak_4133	exon (ENST00000401061, exon 4 of 4)	NA	12753	ENST00000401061
GAREM2	2	26184636	26184886	+	THP1_FOXJ2_peak_44444	exon (ENST00000401533, exon 4 of 6)	NA	11670	ENST00000401533
GAREM2	2	26189188	26189359	+	THP1_FOXJ2_peak_44445	exon (ENST00000401533, exon 6 of 6)	NA	16182	ENST00000401533
MEI1	22	41781596	41781789	+	THP1_FOXJ2_peak_50708	exon (ENST00000401548, exon 24 of 31)	NA	82193	ENST00000401548
MEI1	22	41718037	41718208	+	THP1_FOXJ2_peak_50706	exon (ENST00000401548, exon 6 of 31)	NA	18623	ENST00000401548
IRF5	7	128948880	128949239	+	THP1_FOXJ2_peak_75399	exon (ENST00000402030, exon 9 of 9)	NA	11070	ENST00000402030
KIAA1841	2	61092363	61092701	+	THP1_FOXJ2_peak_45329	exon (ENST00000402291, exon 11 of 22)	NA	26599	ENST00000402291
LFNG	7	2527858	2528075	+	THP1_FOXJ2_peak_74172	exon (ENST00000402506, exon 9 of 9)	NA	15437	ENST00000402506
MARK1	1	220662209	220662455	+	THP1_FOXJ2_peak_18421	exon (ENST00000402574, exon 17 of 17)	NA	134149	ENST00000402574
MAST4	5	67168163	67168334	+	THP1_FOXJ2_peak_58090	exon (ENST00000403625, exon 29 of 29)	NA	571887	ENST00000403625
MAST4	5	67166161	67166442	+	THP1_FOXJ2_peak_58089	exon (ENST00000403625, exon 29 of 29)	NA	569940	ENST00000403625
ANTXR2	4	79907258	79907490	-	THP1_FOXJ2_peak_53789	exon (ENST00000403729, exon 17 of 17)	NA	165712	ENST00000403729
SLC37A2	11	125082226	125082418	+	THP1_FOXJ2_peak_27658	exon (ENST00000403796, exon 10 of 18)	NA	19255	ENST00000403796
ZGLP1	19	10305819	10305990	-	THP1_FOXJ2_peak_42993	exon (ENST00000403903, exon 2 of 4)	NA	3976	ENST00000403903
ATF4	22	39522244	39522586	+	THP1_FOXJ2_peak_50650	exon (ENST00000404241, exon 4 of 4)	NA	2720	ENST00000404241
NT5C2	10	103093100	103093271	-	THP1_FOXJ2_peak_24750	exon (ENST00000404739, exon 13 of 17)	NA	81797	ENST00000404739
NUCB1	19	48913008	48913250	+	THP1_FOXJ2_peak_43652	exon (ENST00000405315, exon 6 of 13)	NA	13079	ENST00000405315
NOLC1	10	102160922	102161206	+	THP1_FOXJ2_peak_24697	exon (ENST00000405356, exon 10 of 13)	NA	8888	ENST00000405356
ADGRV1	5	90689941	90690125	+	THP1_FOXJ2_peak_58659	exon (ENST00000405460, exon 30 of 90)	NA	131233	ENST00000405460
METTL15	11	28110138	28110414	+	THP1_FOXJ2_peak_25907	exon (ENST00000406787, exon 2 of 7)	NA	2028	ENST00000406787
HIPK2	7	139566623	139566996	-	THP1_FOXJ2_peak_75622	exon (ENST00000406875, exon 15 of 15)	NA	210909	ENST00000406875
CTD-2006C1.2	19	12026166	12026434	+	THP1_FOXJ2_peak_43049	exon (ENST00000406892, exon 3 of 3)	NA	38683	ENST00000406892
HYPK	15	43800601	43800815	+	THP1_FOXJ2_peak_33508	exon (ENST00000406925, exon 2 of 5)	NA	4566	ENST00000406925
KIF26B	1	245686931	245687139	+	THP1_FOXJ2_peak_21686	exon (ENST00000407071, exon 12 of 15)	NA	532050	ENST00000407071
MBD5	2	148516109	148516302	+	THP1_FOXJ2_peak_46471	exon (ENST00000407073, exon 15 of 15)	NA	495194	ENST00000407073
ZNF211	19	57640932	57641165	+	THP1_FOXJ2_peak_43827	exon (ENST00000407202, exon 3 of 3)	NA	10653	ENST00000407202
SLC44A2	19	10637763	10637966	+	THP1_FOXJ2_peak_43010	exon (ENST00000407327, exon 18 of 22)	NA	35354	ENST00000407327
HIC2	22	21450103	21450326	+	THP1_FOXJ2_peak_50159	exon (ENST00000407464, exon 3 of 3)	NA	32810	ENST00000407464
CCDC85A	2	56385453	56385624	+	THP1_FOXJ2_peak_45233	exon (ENST00000407595, exon 6 of 6)	NA	201415	ENST00000407595
RBM34	1	235131294	235131496	-	THP1_FOXJ2_peak_20618	exon (ENST00000408888, exon 11 of 11)	NA	30062	ENST00000408888
C2orf16	2	27579449	27579817	+	THP1_FOXJ2_peak_44494	exon (ENST00000408964, exon 1 of 1)	NA	3111	ENST00000408964
SAMD12	8	118195852	118196218	-	THP1_FOXJ2_peak_80480	exon (ENST00000409003, exon 5 of 5)	NA	425910	ENST00000409003
INPP4A	2	98552776	98552992	+	THP1_FOXJ2_peak_46018	exon (ENST00000409016, exon 15 of 26)	NA	108030	ENST00000409016
CLASP1	2	121530218	121530389	-	THP1_FOXJ2_peak_46183	exon (ENST00000409078, exon 3 of 39)	NA	119284	ENST00000409078
SERF2	15	43799692	43799912	+	THP1_FOXJ2_peak_33507	exon (ENST00000409291, exon 3 of 3)	NA	7455	ENST00000409291
PTMA	2	231712620	231713009	+	THP1_FOXJ2_peak_47898	exon (ENST00000409321, exon 6 of 6)	NA	5130	ENST00000409321
DCDC2B	1	32215860	32216031	+	THP1_FOXJ2_peak_864	exon (ENST00000409358, exon 9 of 9)	NA	6851	ENST00000409358
MEGF11	15	65916165	65916336	-	THP1_FOXJ2_peak_34147	exon (ENST00000409699, exon 18 of 23)	NA	337497	ENST00000409699
MAP3K2	2	127306197	127306423	-	THP1_FOXJ2_peak_46218	exon (ENST00000409947, exon 17 of 17)	NA	82155	ENST00000409947
DPAGT1	11	119101724	119102520	-	THP1_FOXJ2_peak_27366	exon (ENST00000409993, exon 2 of 11)	NA	6209	ENST00000409993
NFU1	2	69423515	69423760	-	THP1_FOXJ2_peak_45609	exon (ENST00000410022, exon 3 of 8)	NA	13991	ENST00000410022
FAM111B	11	59124343	59124546	+	THP1_FOXJ2_peak_26825	exon (ENST00000411426, exon 2 of 2)	NA	17259	ENST00000411426
SLC25A27	6	46677248	46677459	+	THP1_FOXJ2_peak_64413	exon (ENST00000411689, exon 7 of 7)	NA	24438	ENST00000411689
COX20	1	244844201	244844524	+	THP1_FOXJ2_peak_21543	exon (ENST00000411948, exon 4 of 4)	NA	9040	ENST00000411948
EIF3L	22	37874427	37874614	+	THP1_FOXJ2_peak_50586	exon (ENST00000412331, exon 9 of 13)	NA	25652	ENST00000412331
TRAFD1	12	112140819	112140990	+	THP1_FOXJ2_peak_29260	exon (ENST00000412615, exon 5 of 12)	NA	15403	ENST00000412615
NUGGC	8	28033475	28033768	-	THP1_FOXJ2_peak_77700	exon (ENST00000413272, exon 14 of 19)	NA	50250	ENST00000413272
TTC39A	1	51303007	51303178	-	THP1_FOXJ2_peak_4797	exon (ENST00000413473, exon 9 of 18)	NA	42024	ENST00000413473
WDR26	1	224387133	224387483	-	THP1_FOXJ2_peak_18989	exon (ENST00000414423, exon 14 of 14)	NA	46991	ENST00000414423
BBX	3	107807072	107807243	+	THP1_FOXJ2_peak_51708	exon (ENST00000415149, exon 17 of 17)	NA	284221	ENST00000415149
AC012507.3	2	230895301	230895541	+	THP1_FOXJ2_peak_47834	exon (ENST00000415628, exon 2 of 3)	NA	8875	ENST00000415628
AC012507.3	2	230895827	230896124	+	THP1_FOXJ2_peak_47835	exon (ENST00000415628, exon 3 of 3)	NA	9429	ENST00000415628
INHBA-AS1	7	41778235	41778594	+	THP1_FOXJ2_peak_74560	exon (ENST00000415848, exon 4 of 4)	NA	84498	ENST00000415848
ZNF609	15	64499666	64499913	+	THP1_FOXJ2_peak_33948	exon (ENST00000416172, exon 2 of 2)	NA	39047	ENST00000416172
STRA6	15	74179373	74179697	-	THP1_FOXJ2_peak_35266	exon (ENST00000416286, exon 18 of 18)	NA	32732	ENST00000416286
COG6	13	39788300	39788501	+	THP1_FOXJ2_peak_30001	exon (ENST00000416691, exon 19 of 19)	NA	132773	ENST00000416691
INTS9	8	28769634	28770177	-	THP1_FOXJ2_peak_77826	exon (ENST00000416984, exon 15 of 16)	NA	120337	ENST00000416984
CES2	16	66943839	66944057	+	THP1_FOXJ2_peak_39470	exon (ENST00000417689, exon 12 of 12)	NA	9504	ENST00000417689
IL33	9	6255926	6256138	+	THP1_FOXJ2_peak_82141	exon (ENST00000417746, exon 5 of 5)	NA	40246	ENST00000417746
ZBTB7B	1	155017828	155017999	+	THP1_FOXJ2_peak_12831	exon (ENST00000417934, exon 5 of 5)	NA	15283	ENST00000417934
RP11-536C5.7	1	160205392	160205736	-	THP1_FOXJ2_peak_13877	exon (ENST00000418602, exon 3 of 5)	NA	3305	ENST00000418602
RP11-536C5.7	1	160206116	160206586	-	THP1_FOXJ2_peak_13878	exon (ENST00000418602, exon 3 of 5)	NA	2518	ENST00000418602
ZBTB22	6	33314616	33314870	-	THP1_FOXJ2_peak_61786	exon (ENST00000418724, exon 2 of 2)	NA	3199	ENST00000418724
PAX6	11	31801590	31801761	-	THP1_FOXJ2_peak_25955	exon (ENST00000419022, exon 7 of 14)	NA	16286	ENST00000419022
PPIAL4G	1	148480764	148481480	-	THP1_FOXJ2_peak_11634	exon (ENST00000419275, exon 1 of 1)	NA	2557	ENST00000419275
HLA-DPA1	6	33073338	33073938	-	THP1_FOXJ2_peak_61727	exon (ENST00000419277, exon 2 of 6)	NA	7072	ENST00000419277
PGGT1B	5	115209304	115209505	-	THP1_FOXJ2_peak_59111	exon (ENST00000419445, exon 9 of 9)	NA	53468	ENST00000419445
PBX1	1	164848691	164849176	+	THP1_FOXJ2_peak_15742	exon (ENST00000420696, exon 9 of 9)	NA	289298	ENST00000420696
ZNF716	7	57469298	57469570	+	THP1_FOXJ2_peak_74766	exon (ENST00000420713, exon 4 of 4)	NA	19257	ENST00000420713
FNBP1	9	129888346	129888988	-	THP1_FOXJ2_peak_85387	exon (ENST00000420781, exon 16 of 16)	NA	154527	ENST00000420781
FNBP1	9	129887570	129887913	-	THP1_FOXJ2_peak_85386	exon (ENST00000420781, exon 16 of 16)	NA	155453	ENST00000420781
CTAGE15	7	143573704	143573982	+	THP1_FOXJ2_peak_75722	exon (ENST00000420911, exon 1 of 1)	NA	2042	ENST00000420911
CCDC17	1	45620966	45621137	-	THP1_FOXJ2_peak_4163	exon (ENST00000421127, exon 11 of 13)	NA	3002	ENST00000421127
ZNF284	19	44081946	44082161	+	THP1_FOXJ2_peak_43571	exon (ENST00000421176, exon 4 of 5)	NA	9909	ENST00000421176
ZNF284	19	44088178	44088349	+	THP1_FOXJ2_peak_43573	exon (ENST00000421176, exon 5 of 5)	NA	16119	ENST00000421176
FN1	2	215379076	215379278	-	THP1_FOXJ2_peak_47494	exon (ENST00000421182, exon 32 of 45)	NA	56890	ENST00000421182
FN1	2	215423325	215423508	-	THP1_FOXJ2_peak_47495	exon (ENST00000421182, exon 9 of 45)	NA	12651	ENST00000421182
PERP	6	138088643	138088816	-	THP1_FOXJ2_peak_71653	exon (ENST00000421351, exon 3 of 3)	NA	18782	ENST00000421351
ERLIN1	10	100185746	100186130	-	THP1_FOXJ2_peak_24629	exon (ENST00000421367, exon 1 of 11)	NA	2396	ENST00000421367
LCOR	10	96995850	96996021	+	THP1_FOXJ2_peak_24538	exon (ENST00000421806, exon 3 of 3)	NA	46793	ENST00000421806
GNAI2	3	50256628	50257017	+	THP1_FOXJ2_peak_51369	exon (ENST00000422163, exon 6 of 9)	NA	30530	ENST00000422163
FREM1	9	14824729	14824900	-	THP1_FOXJ2_peak_83194	exon (ENST00000422223, exon 12 of 38)	NA	86181	ENST00000422223
FREM1	9	14812861	14813091	-	THP1_FOXJ2_peak_83189	exon (ENST00000422223, exon 17 of 38)	NA	98019	ENST00000422223
FREM1	9	14868739	14869098	-	THP1_FOXJ2_peak_83208	exon (ENST00000422223, exon 3 of 38)	NA	42077	ENST00000422223
RNASEH2B	13	50970871	50971042	+	THP1_FOXJ2_peak_30477	exon (ENST00000422660, exon 10 of 10)	NA	61154	ENST00000422660
ITGA11	15	68298974	68299145	-	THP1_FOXJ2_peak_34549	exon (ENST00000423218, exon 30 of 30)	NA	133103	ENST00000423218
ITGA11	15	68301704	68301927	-	THP1_FOXJ2_peak_34550	exon (ENST00000423218, exon 30 of 30)	NA	130347	ENST00000423218
ITGA11	15	68296975	68297161	-	THP1_FOXJ2_peak_34548	exon (ENST00000423218, exon 30 of 30)	NA	135094	ENST00000423218
CAMK2G	10	73849196	73849407	-	THP1_FOXJ2_peak_23935	exon (ENST00000423381, exon 6 of 22)	NA	25290	ENST00000423381
ZNF736	7	64352655	64352866	+	THP1_FOXJ2_peak_74794	exon (ENST00000423484, exon 4 of 4)	NA	38731	ENST00000423484
CHD7	8	60851933	60852314	+	THP1_FOXJ2_peak_79880	exon (ENST00000423902, exon 29 of 38)	NA	173345	ENST00000423902
TMED3	15	79416950	79417121	+	THP1_FOXJ2_peak_35976	exon (ENST00000424155, exon 3 of 3)	NA	105890	ENST00000424155
NPIPB5	16	22536108	22536286	+	THP1_FOXJ2_peak_38908	exon (ENST00000424340, exon 7 of 7)	NA	22674	ENST00000424340
RP11-350G8.5	1	154402265	154402793	-	THP1_FOXJ2_peak_12712	exon (ENST00000424435, exon 2 of 2)	NA	4035	ENST00000424435
RP11-350G8.5	1	154403329	154404153	-	THP1_FOXJ2_peak_12713	exon (ENST00000424435, exon 2 of 2)	NA	2823	ENST00000424435
GPBP1	5	57231053	57231224	+	THP1_FOXJ2_peak_57895	exon (ENST00000424459, exon 5 of 13)	NA	57190	ENST00000424459
PLPP5	8	38263345	38263738	-	THP1_FOXJ2_peak_78885	exon (ENST00000424479, exon 7 of 7)	NA	5679	ENST00000424479
RP5-896L10.1	1	99147570	99147853	+	THP1_FOXJ2_peak_7251	exon (ENST00000425113, exon 3 of 3)	NA	143435	ENST00000425113
TNPO2	19	12703659	12703917	-	THP1_FOXJ2_peak_43067	exon (ENST00000425528, exon 19 of 26)	NA	20208	ENST00000425528
EIF4E3	3	71681272	71681481	-	THP1_FOXJ2_peak_51468	exon (ENST00000425534, exon 7 of 7)	NA	43999	ENST00000425534
SCAMP5	15	75018355	75018658	+	THP1_FOXJ2_peak_35406	exon (ENST00000425597, exon 6 of 7)	NA	22974	ENST00000425597
SLC2A1	1	42925408	42926054	-	THP1_FOXJ2_peak_3250	exon (ENST00000426263, exon 10 of 10)	NA	33442	ENST00000426263
SLC2A1	1	42926255	42926516	-	THP1_FOXJ2_peak_3251	exon (ENST00000426263, exon 10 of 10)	NA	32788	ENST00000426263
SLC2A1	1	42929255	42929975	-	THP1_FOXJ2_peak_3253	exon (ENST00000426263, exon 6 of 10)	NA	29558	ENST00000426263
IFT140	16	1510745	1510997	-	THP1_FOXJ2_peak_38412	exon (ENST00000426508, exon 31 of 31)	NA	101239	ENST00000426508
HIPK1	1	113940414	113940921	+	THP1_FOXJ2_peak_9185	exon (ENST00000426820, exon 2 of 16)	NA	11475	ENST00000426820
GFI1	1	92480696	92480867	-	THP1_FOXJ2_peak_6428	exon (ENST00000427103, exon 4 of 7)	NA	5290	ENST00000427103
GFI1	1	92474825	92475256	-	THP1_FOXJ2_peak_6425	exon (ENST00000427103, exon 7 of 7)	NA	11031	ENST00000427103
DHDDS	1	26438010	26438375	+	THP1_FOXJ2_peak_689	exon (ENST00000427245, exon 3 of 7)	NA	5876	ENST00000427245
ZNF737	19	20545540	20545711	-	THP1_FOXJ2_peak_43350	exon (ENST00000427401, exon 4 of 4)	NA	20110	ENST00000427401
LINC00649	21	33975695	33976170	+	THP1_FOXJ2_peak_49656	exon (ENST00000427447, exon 3 of 3)	NA	44772	ENST00000427447
PHACTR2	6	143828621	143828792	+	THP1_FOXJ2_peak_72178	exon (ENST00000427704, exon 13 of 13)	NA	220526	ENST00000427704
PPAN-P2RY11	19	10114369	10114540	+	THP1_FOXJ2_peak_42987	exon (ENST00000428358, exon 13 of 13)	NA	8231	ENST00000428358
SPATA31A3	9	66989743	66990514	-	THP1_FOXJ2_peak_84685	exon (ENST00000428649, exon 4 of 4)	NA	2455	ENST00000428649
C4A	6	31994545	31994716	+	THP1_FOXJ2_peak_61525	exon (ENST00000428956, exon 21 of 41)	NA	12606	ENST00000428956
ITPKB	1	226632949	226633281	-	THP1_FOXJ2_peak_19326	exon (ENST00000429204, exon 8 of 8)	NA	106060	ENST00000429204
ITPKB	1	226633697	226634007	-	THP1_FOXJ2_peak_19327	exon (ENST00000429204, exon 8 of 8)	NA	105323	ENST00000429204
AP000695.6	21	36480572	36480894	+	THP1_FOXJ2_peak_49748	exon (ENST00000429588, exon 2 of 2)	NA	50373	ENST00000429588
KIAA0226L	13	46372375	46372558	-	THP1_FOXJ2_peak_30235	exon (ENST00000429979, exon 3 of 15)	NA	15034	ENST00000429979
TSPAN14	10	80522751	80523001	+	THP1_FOXJ2_peak_24038	exon (ENST00000429989, exon 9 of 9)	NA	68710	ENST00000429989
TSPAN14	10	80529861	80530032	+	THP1_FOXJ2_peak_24039	exon (ENST00000429989, exon 9 of 9)	NA	75780	ENST00000429989
TSPAN14	10	80530445	80530616	+	THP1_FOXJ2_peak_24040	exon (ENST00000429989, exon 9 of 9)	NA	76364	ENST00000429989
TSPAN14	10	80518748	80518953	+	THP1_FOXJ2_peak_24037	exon (ENST00000429989, exon 9 of 9)	NA	64684	ENST00000429989
NBPF1	1	16592133	16592359	-	THP1_FOXJ2_peak_394	exon (ENST00000430580, exon 6 of 29)	NA	21241	ENST00000430580
AMY1A	1	103657567	103658087	+	THP1_FOXJ2_peak_7753	exon (ENST00000430659, exon 4 of 5)	NA	2537	ENST00000430659
UFL1-AS1	6	96519134	96519462	-	THP1_FOXJ2_peak_68630	exon (ENST00000430796, exon 2 of 7)	NA	2371	ENST00000430796
ACBD4	17	45135792	45136096	+	THP1_FOXJ2_peak_40659	exon (ENST00000431281, exon 3 of 12)	NA	3344	ENST00000431281
RIMKLA	1	42416177	42416445	+	THP1_FOXJ2_peak_2784	exon (ENST00000431473, exon 5 of 5)	NA	35505	ENST00000431473
RIMKLA	1	42419120	42419384	+	THP1_FOXJ2_peak_2787	exon (ENST00000431473, exon 5 of 5)	NA	38446	ENST00000431473
RIMKLA	1	42417070	42417484	+	THP1_FOXJ2_peak_2785	exon (ENST00000431473, exon 5 of 5)	NA	36471	ENST00000431473
RIMKLA	1	42414761	42415160	+	THP1_FOXJ2_peak_2782	exon (ENST00000431473, exon 5 of 5)	NA	34154	ENST00000431473
RIMKLA	1	42419755	42420018	+	THP1_FOXJ2_peak_2788	exon (ENST00000431473, exon 5 of 5)	NA	39080	ENST00000431473
RIMKLA	1	42421780	42422276	+	THP1_FOXJ2_peak_2789	exon (ENST00000431473, exon 5 of 5)	NA	41222	ENST00000431473
RIMKLA	1	42417663	42417834	+	THP1_FOXJ2_peak_2786	exon (ENST00000431473, exon 5 of 5)	NA	36942	ENST00000431473
RIMKLA	1	42415370	42415684	+	THP1_FOXJ2_peak_2783	exon (ENST00000431473, exon 5 of 5)	NA	34721	ENST00000431473
EHBP1	2	63045399	63045685	+	THP1_FOXJ2_peak_45392	exon (ENST00000431489, exon 23 of 23)	NA	339800	ENST00000431489
EBNA1BP2	1	43164011	43165377	-	THP1_FOXJ2_peak_3461	exon (ENST00000431635, exon 9 of 10)	NA	7876	ENST00000431635
MED15	22	20564382	20564579	+	THP1_FOXJ2_peak_50133	exon (ENST00000432052, exon 6 of 6)	NA	56886	ENST00000432052
AL591893.1	1	152017099	152017328	+	THP1_FOXJ2_peak_12342	exon (ENST00000432386, exon 7 of 13)	NA	22682	ENST00000432386
DCAF6	1	168004544	168004771	+	THP1_FOXJ2_peak_16917	exon (ENST00000432587, exon 9 of 21)	NA	68098	ENST00000432587
RP11-390P2.4	6	138697103	138697274	+	THP1_FOXJ2_peak_71695	exon (ENST00000432673, exon 3 of 3)	NA	4640	ENST00000432673
FBXO10	9	37522708	37523002	-	THP1_FOXJ2_peak_84184	exon (ENST00000432825, exon 7 of 11)	NA	53398	ENST00000432825
DOCK8	9	376916	377131	+	THP1_FOXJ2_peak_80940	exon (ENST00000432829, exon 20 of 48)	NA	162158	ENST00000432829
DOCK8	9	418041	418291	+	THP1_FOXJ2_peak_80949	exon (ENST00000432829, exon 30 of 48)	NA	203301	ENST00000432829
DOCK8	9	441255	441426	+	THP1_FOXJ2_peak_80951	exon (ENST00000432829, exon 41 of 48)	NA	226475	ENST00000432829
DOCK8	9	446428	446599	+	THP1_FOXJ2_peak_80954	exon (ENST00000432829, exon 44 of 48)	NA	231648	ENST00000432829
PCYOX1	2	70280880	70281051	+	THP1_FOXJ2_peak_45667	exon (ENST00000433351, exon 6 of 6)	NA	22828	ENST00000433351
CAPN2	1	223775561	223776005	+	THP1_FOXJ2_peak_18876	exon (ENST00000433674, exon 21 of 21)	NA	74190	ENST00000433674
IFT74	9	27047194	27047485	+	THP1_FOXJ2_peak_84097	exon (ENST00000433700, exon 15 of 20)	NA	100300	ENST00000433700
TPRG1	3	189132349	189132672	+	THP1_FOXJ2_peak_52324	exon (ENST00000433971, exon 6 of 11)	NA	185296	ENST00000433971
HEMK1	3	50590489	50590862	+	THP1_FOXJ2_peak_51373	exon (ENST00000434410, exon 11 of 11)	NA	21523	ENST00000434410
FAM177B	1	222746987	222747158	+	THP1_FOXJ2_peak_18768	exon (ENST00000434700, exon 4 of 5)	NA	9865	ENST00000434700
PROB1	5	139392664	139392985	-	THP1_FOXJ2_peak_59849	exon (ENST00000434752, exon 1 of 1)	NA	2889	ENST00000434752
PROB1	5	139393144	139393509	-	THP1_FOXJ2_peak_59850	exon (ENST00000434752, exon 1 of 1)	NA	2387	ENST00000434752
MDGA1	6	37633550	37633925	-	THP1_FOXJ2_peak_62736	exon (ENST00000434837, exon 17 of 17)	NA	64253	ENST00000434837
MDGA1	6	37630970	37631308	-	THP1_FOXJ2_peak_62735	exon (ENST00000434837, exon 17 of 17)	NA	66851	ENST00000434837
LBX1-AS1	10	101267416	101267777	+	THP1_FOXJ2_peak_24666	exon (ENST00000434878, exon 2 of 3)	NA	29658	ENST00000434878
SEMA4A	1	156154543	156154732	+	THP1_FOXJ2_peak_13041	exon (ENST00000435124, exon 2 of 9)	NA	7271	ENST00000435124
EMC8	16	85778893	85779193	-	THP1_FOXJ2_peak_39944	exon (ENST00000435200, exon 4 of 4)	NA	20565	ENST00000435200
C2orf47	2	200008327	200008611	+	THP1_FOXJ2_peak_47283	exon (ENST00000435773, exon 5 of 5)	NA	52648	ENST00000435773
ABCA13	7	48245810	48245981	+	THP1_FOXJ2_peak_74623	exon (ENST00000435803, exon 13 of 62)	NA	74435	ENST00000435803
PRAMEF27	1	13052033	13052205	-	THP1_FOXJ2_peak_314	exon (ENST00000436041, exon 3 of 4)	NA	4372	ENST00000436041
AGBL3	7	135134852	135135101	+	THP1_FOXJ2_peak_75530	exon (ENST00000436302, exon 17 of 17)	NA	148468	ENST00000436302
ATXN1	6	16305738	16305909	-	THP1_FOXJ2_peak_61319	exon (ENST00000436367, exon 8 of 8)	NA	455667	ENST00000436367
C9orf172	9	136847797	136848259	+	THP1_FOXJ2_peak_85596	exon (ENST00000436881, exon 1 of 1)	NA	3613	ENST00000436881
RP11-100E13.1	1	224611379	224611653	-	THP1_FOXJ2_peak_19034	exon (ENST00000437416, exon 4 of 4)	NA	4704	ENST00000437416
ZNF469	16	88430767	88431021	+	THP1_FOXJ2_peak_40038	exon (ENST00000437464, exon 2 of 2)	NA	3423	ENST00000437464
C6orf222	6	36319277	36319452	-	THP1_FOXJ2_peak_62404	exon (ENST00000437635, exon 11 of 12)	NA	17521	ENST00000437635
C6orf222	6	36317235	36317413	-	THP1_FOXJ2_peak_62401	exon (ENST00000437635, exon 12 of 12)	NA	19561	ENST00000437635
CD109	6	73806967	73807176	+	THP1_FOXJ2_peak_67068	exon (ENST00000437994, exon 25 of 33)	NA	111286	ENST00000437994
CD109	6	73827123	73827409	+	THP1_FOXJ2_peak_67070	exon (ENST00000437994, exon 33 of 33)	NA	131481	ENST00000437994
PDZD2	5	31983077	31983324	+	THP1_FOXJ2_peak_56522	exon (ENST00000438447, exon 3 of 25)	NA	343790	ENST00000438447
SMIM19	8	42554480	42555451	+	THP1_FOXJ2_peak_79439	exon (ENST00000438528, exon 4 of 4)	NA	13810	ENST00000438528
SLC5A9	1	48242396	48242679	+	THP1_FOXJ2_peak_4480	exon (ENST00000438567, exon 13 of 14)	NA	19852	ENST00000438567
GSKIP	14	96385473	96385686	+	THP1_FOXJ2_peak_32797	exon (ENST00000438650, exon 3 of 3)	NA	22127	ENST00000438650
C5orf67	5	56511623	56511794	-	THP1_FOXJ2_peak_57855	exon (ENST00000438651, exon 6 of 6)	NA	94524	ENST00000438651
SPG20	13	36312297	36312468	-	THP1_FOXJ2_peak_29959	exon (ENST00000438666, exon 7 of 9)	NA	33901	ENST00000438666
HLA-DOB	6	32812647	32813286	-	THP1_FOXJ2_peak_61645	exon (ENST00000438763, exon 6 of 6)	NA	4082	ENST00000438763
ACOXL	2	111117594	111117905	+	THP1_FOXJ2_peak_46101	exon (ENST00000439055, exon 18 of 18)	NA	385176	ENST00000439055
CDC42SE1	1	151059413	151059586	-	THP1_FOXJ2_peak_12191	exon (ENST00000439374, exon 4 of 8)	NA	10826	ENST00000439374
UNC80	2	209816827	209816998	+	THP1_FOXJ2_peak_47455	exon (ENST00000439458, exon 10 of 64)	NA	44919	ENST00000439458
RPS18	6	33275726	33275981	+	THP1_FOXJ2_peak_61774	exon (ENST00000439602, exon 3 of 6)	NA	3843	ENST00000439602
DISC1	1	232037575	232037809	+	THP1_FOXJ2_peak_20110	exon (ENST00000439617, exon 13 of 13)	NA	410877	ENST00000439617
DISC1	1	232040234	232040718	+	THP1_FOXJ2_peak_20111	exon (ENST00000439617, exon 13 of 13)	NA	413661	ENST00000439617
DISC1	1	231770711	231771149	+	THP1_FOXJ2_peak_20070	exon (ENST00000439617, exon 6 of 13)	NA	144115	ENST00000439617
MGEA5	10	101798769	101799123	-	THP1_FOXJ2_peak_24678	exon (ENST00000439817, exon 8 of 15)	NA	19519	ENST00000439817
MGEA5	10	101797909	101798193	-	THP1_FOXJ2_peak_24677	exon (ENST00000439817, exon 9 of 15)	NA	20414	ENST00000439817
TMEM125	1	43272489	43272669	+	THP1_FOXJ2_peak_3472	exon (ENST00000439858, exon 4 of 4)	NA	2585	ENST00000439858
HERPUD1	16	56943222	56943462	+	THP1_FOXJ2_peak_39342	exon (ENST00000439977, exon 8 of 8)	NA	11294	ENST00000439977
HIPK1-AS1	1	113924213	113924408	-	THP1_FOXJ2_peak_9178	exon (ENST00000441071, exon 3 of 3)	NA	5008	ENST00000441071
LYPLAL1-AS1	1	219086537	219086724	-	THP1_FOXJ2_peak_18227	exon (ENST00000441331, exon 4 of 4)	NA	87331	ENST00000441331
SHOX2	3	158097341	158097620	-	THP1_FOXJ2_peak_52098	exon (ENST00000441443, exon 5 of 5)	NA	8570	ENST00000441443
FAT1	4	186596613	186596873	-	THP1_FOXJ2_peak_55340	exon (ENST00000441802, exon 25 of 27)	NA	127112	ENST00000441802
GLT1D1	12	128983001	128983172	+	THP1_FOXJ2_peak_29423	exon (ENST00000442111, exon 12 of 12)	NA	129592	ENST00000442111
DENND4A	15	65761322	65761493	-	THP1_FOXJ2_peak_34109	exon (ENST00000443035, exon 2 of 33)	NA	30717	ENST00000443035
KIF25	6	168038524	168038748	+	THP1_FOXJ2_peak_73919	exon (ENST00000443060, exon 6 of 10)	NA	39544	ENST00000443060
RCAN1	21	34517411	34517871	-	THP1_FOXJ2_peak_49671	exon (ENST00000443408, exon 4 of 4)	NA	96805	ENST00000443408
HERC1	15	63630440	63630611	-	THP1_FOXJ2_peak_33926	exon (ENST00000443617, exon 69 of 78)	NA	203363	ENST00000443617
RUSC1-AS1	1	155321460	155321848	-	THP1_FOXJ2_peak_12896	exon (ENST00000443642, exon 3 of 6)	NA	2514	ENST00000443642
TRIM67	1	231220460	231220631	+	THP1_FOXJ2_peak_19953	exon (ENST00000444294, exon 10 of 10)	NA	58433	ENST00000444294
TRIM67	1	231219436	231219780	+	THP1_FOXJ2_peak_19952	exon (ENST00000444294, exon 10 of 10)	NA	57496	ENST00000444294
TRIM67	1	231215790	231215971	+	THP1_FOXJ2_peak_19951	exon (ENST00000444294, exon 10 of 10)	NA	53768	ENST00000444294
HNRNPU	1	244855723	244856096	-	THP1_FOXJ2_peak_21544	exon (ENST00000444376, exon 11 of 14)	NA	8633	ENST00000444376
HNRNPU	1	244857818	244858490	-	THP1_FOXJ2_peak_21546	exon (ENST00000444376, exon 7 of 14)	NA	6388	ENST00000444376
DHX30	3	47828992	47829202	+	THP1_FOXJ2_peak_51335	exon (ENST00000445061, exon 6 of 22)	NA	26169	ENST00000445061
FOXD2-AS1	1	47431795	47432496	-	THP1_FOXJ2_peak_4423	exon (ENST00000445551, exon 1 of 1)	NA	2496	ENST00000445551
DNAH14	1	224929578	224930064	+	THP1_FOXJ2_peak_19065	exon (ENST00000445597, exon 3 of 61)	NA	33559	ENST00000445597
DNAH14	1	225389647	225389834	+	THP1_FOXJ2_peak_19112	exon (ENST00000445597, exon 58 of 61)	NA	493478	ENST00000445597
KLLN	10	87860549	87860786	-	THP1_FOXJ2_peak_24186	exon (ENST00000445946, exon 1 of 1)	NA	2770	ENST00000445946
SLC44A3	1	94894773	94894944	+	THP1_FOXJ2_peak_6830	exon (ENST00000446120, exon 14 of 14)	NA	74516	ENST00000446120
ZNF300	5	150895976	150896261	-	THP1_FOXJ2_peak_60311	exon (ENST00000446148, exon 7 of 7)	NA	8865	ENST00000446148
SMG1	16	18834838	18835101	-	THP1_FOXJ2_peak_38821	exon (ENST00000446231, exon 49 of 63)	NA	91485	ENST00000446231
RP11-168O16.1	1	201026435	201026606	+	THP1_FOXJ2_peak_17577	exon (ENST00000446333, exon 2 of 2)	NA	2571	ENST00000446333
CMYA5	5	79732070	79732281	+	THP1_FOXJ2_peak_58445	exon (ENST00000446378, exon 2 of 13)	NA	42298	ENST00000446378
HECTD2	10	91512692	91512978	+	THP1_FOXJ2_peak_24345	exon (ENST00000446394, exon 22 of 22)	NA	102550	ENST00000446394
FAHD2A	2	95412398	95412574	+	THP1_FOXJ2_peak_45988	exon (ENST00000447036, exon 7 of 9)	NA	9763	ENST00000447036
PTCH2	1	44826389	44826614	-	THP1_FOXJ2_peak_4049	exon (ENST00000447098, exon 18 of 23)	NA	16443	ENST00000447098
PTCH2	1	44820012	44820207	-	THP1_FOXJ2_peak_4046	exon (ENST00000447098, exon 23 of 23)	NA	22835	ENST00000447098
SIGLEC11	19	49950059	49950230	-	THP1_FOXJ2_peak_43684	exon (ENST00000447370, exon 11 of 11)	NA	11028	ENST00000447370
AC007163.6	2	200797436	200797611	-	THP1_FOXJ2_peak_47295	exon (ENST00000447972, exon 2 of 4)	NA	14647	ENST00000447972
PPARD	6	35426721	35426972	+	THP1_FOXJ2_peak_62213	exon (ENST00000448077, exon 7 of 7)	NA	84288	ENST00000448077
ZNF669	1	247100595	247100833	-	THP1_FOXJ2_peak_21905	exon (ENST00000448299, exon 4 of 4)	NA	3654	ENST00000448299
MPPED2	11	30388231	30388402	-	THP1_FOXJ2_peak_25932	exon (ENST00000448418, exon 7 of 7)	NA	197965	ENST00000448418
BCAS1	20	53939844	53940078	-	THP1_FOXJ2_peak_48699	exon (ENST00000448484, exon 9 of 9)	NA	88739	ENST00000448484
DOCK9	13	98853373	98853666	-	THP1_FOXJ2_peak_31304	exon (ENST00000448493, exon 35 of 53)	NA	162533	ENST00000448493
LPP	3	188711962	188712211	+	THP1_FOXJ2_peak_52319	exon (ENST00000448637, exon 7 of 7)	NA	558802	ENST00000448637
CLMP	11	123069846	123070111	-	THP1_FOXJ2_peak_27551	exon (ENST00000448775, exon 7 of 7)	NA	125303	ENST00000448775
BIVM	13	102840968	102841139	+	THP1_FOXJ2_peak_31373	exon (ENST00000448849, exon 9 of 9)	NA	42004	ENST00000448849
LECT1	13	52712738	52712909	-	THP1_FOXJ2_peak_30570	exon (ENST00000448904, exon 5 of 7)	NA	26989	ENST00000448904
SKIDA1	10	21519208	21519379	-	THP1_FOXJ2_peak_22834	exon (ENST00000449193, exon 4 of 4)	NA	6389	ENST00000449193
SKIDA1	10	21516211	21516382	-	THP1_FOXJ2_peak_22832	exon (ENST00000449193, exon 4 of 4)	NA	9386	ENST00000449193
SKIDA1	10	21517458	21517869	-	THP1_FOXJ2_peak_22833	exon (ENST00000449193, exon 4 of 4)	NA	8019	ENST00000449193
SKIDA1	10	21514884	21515069	-	THP1_FOXJ2_peak_22831	exon (ENST00000449193, exon 4 of 4)	NA	10706	ENST00000449193
PRDM7	16	90057547	90058094	-	THP1_FOXJ2_peak_40105	exon (ENST00000449207, exon 10 of 10)	NA	18110	ENST00000449207
FOXI1	5	170109295	170109496	+	THP1_FOXJ2_peak_60765	exon (ENST00000449804, exon 2 of 2)	NA	3482	ENST00000449804
6-Mar	5	10377680	10377934	+	THP1_FOXJ2_peak_55648	exon (ENST00000449913, exon 2 of 25)	NA	24104	ENST00000449913
6-Mar	5	10433481	10433768	+	THP1_FOXJ2_peak_55652	exon (ENST00000449913, exon 25 of 25)	NA	79921	ENST00000449913
RBM26	13	79313399	79313570	-	THP1_FOXJ2_peak_31027	exon (ENST00000449987, exon 5 of 5)	NA	27728	ENST00000449987
REPS1	6	138914626	138914872	-	THP1_FOXJ2_peak_71716	exon (ENST00000450536, exon 15 of 20)	NA	73508	ENST00000450536
REPS1	6	138904342	138904513	-	THP1_FOXJ2_peak_71713	exon (ENST00000450536, exon 20 of 20)	NA	83830	ENST00000450536
GNG4	1	235549881	235550292	-	THP1_FOXJ2_peak_20684	exon (ENST00000450593, exon 4 of 4)	NA	100668	ENST00000450593
POTEI	2	130463387	130463558	-	THP1_FOXJ2_peak_46250	exon (ENST00000451531, exon 15 of 15)	NA	46194	ENST00000451531
RP3-455J7.4	1	167627515	167628372	-	THP1_FOXJ2_peak_16721	exon (ENST00000451992, exon 2 of 2)	NA	2731	ENST00000451992
DSE	6	116436791	116436962	+	THP1_FOXJ2_peak_69975	exon (ENST00000452085, exon 6 of 6)	NA	156756	ENST00000452085
XXbac-BPG246D15.9	6	32835618	32835789	-	THP1_FOXJ2_peak_61647	exon (ENST00000452392, exon 4 of 15)	NA	3119	ENST00000452392
DDX46	5	134818880	134819051	+	THP1_FOXJ2_peak_59658	exon (ENST00000452510, exon 21 of 23)	NA	60184	ENST00000452510
HSPA8	11	123059378	123060131	-	THP1_FOXJ2_peak_27547	exon (ENST00000453788, exon 5 of 8)	NA	2581	ENST00000453788
USP41	22	20364187	20364443	-	THP1_FOXJ2_peak_50127	exon (ENST00000454608, exon 12 of 13)	NA	26443	ENST00000454608
ECHDC1	6	127289143	127289421	-	THP1_FOXJ2_peak_70735	exon (ENST00000454859, exon 6 of 6)	NA	54327	ENST00000454859
NAALADL2	3	175808005	175808227	+	THP1_FOXJ2_peak_52209	exon (ENST00000454872, exon 14 of 14)	NA	948836	ENST00000454872
DNAJC7	17	41981776	41981947	-	THP1_FOXJ2_peak_40544	exon (ENST00000457167, exon 12 of 14)	NA	35792	ENST00000457167
ACIN1	14	23080437	23080614	-	THP1_FOXJ2_peak_31833	exon (ENST00000457657, exon 5 of 18)	NA	15089	ENST00000457657
MID1IP1	X	38805862	38806085	+	THP1_FOXJ2_peak_86709	exon (ENST00000457894, exon 2 of 2)	NA	4541	ENST00000457894
RP11-168O16.1	1	201028362	201028621	+	THP1_FOXJ2_peak_17578	exon (ENST00000458003, exon 2 of 2)	NA	4530	ENST00000458003
FAM134A	2	219178806	219179171	+	THP1_FOXJ2_peak_47614	exon (ENST00000458520, exon 2 of 9)	NA	2763	ENST00000458520
UBE2L3	22	21621626	21621797	+	THP1_FOXJ2_peak_50167	exon (ENST00000458578, exon 4 of 4)	NA	72264	ENST00000458578
C1orf226	1	162385645	162385880	+	THP1_FOXJ2_peak_14949	exon (ENST00000458626, exon 2 of 2)	NA	4032	ENST00000458626
C1orf226	1	162386245	162386693	+	THP1_FOXJ2_peak_14950	exon (ENST00000458626, exon 2 of 2)	NA	4739	ENST00000458626
C1orf228	1	44724661	44724929	+	THP1_FOXJ2_peak_4028	exon (ENST00000458657, exon 11 of 13)	NA	50082	ENST00000458657
C1orf228	1	44723991	44724400	+	THP1_FOXJ2_peak_4027	exon (ENST00000458657, exon 8 of 13)	NA	49482	ENST00000458657
PRICKLE4	6	41786776	41787874	+	THP1_FOXJ2_peak_63360	exon (ENST00000458694, exon 8 of 8)	NA	6563	ENST00000458694
CNIH4	1	224376722	224376957	+	THP1_FOXJ2_peak_18982	exon (ENST00000465271, exon 5 of 5)	NA	19989	ENST00000465271
CNIH4	1	224379081	224379263	+	THP1_FOXJ2_peak_18984	exon (ENST00000465271, exon 5 of 5)	NA	22322	ENST00000465271
CNIH4	1	224378083	224378477	+	THP1_FOXJ2_peak_18983	exon (ENST00000465271, exon 5 of 5)	NA	21430	ENST00000465271
ADAM9	8	39014525	39014956	+	THP1_FOXJ2_peak_79014	exon (ENST00000466936, exon 5 of 5)	NA	17871	ENST00000466936
DAP3	1	155729075	155729347	+	THP1_FOXJ2_peak_12960	exon (ENST00000471642, exon 9 of 13)	NA	41244	ENST00000471642
NDUFA5	7	123541238	123541677	-	THP1_FOXJ2_peak_75321	exon (ENST00000471770, exon 5 of 5)	NA	16323	ENST00000471770
MYSM1	1	58656215	58656386	-	THP1_FOXJ2_peak_5513	exon (ENST00000472487, exon 20 of 20)	NA	43792	ENST00000472487
CENPO	2	24820618	24820860	+	THP1_FOXJ2_peak_44399	exon (ENST00000473706, exon 7 of 7)	NA	27594	ENST00000473706
C6orf1	6	34246750	34246952	-	THP1_FOXJ2_peak_61945	exon (ENST00000476320, exon 5 of 5)	NA	2619	ENST00000476320
HNRNPR	1	23313491	23313674	-	THP1_FOXJ2_peak_580	exon (ENST00000478691, exon 8 of 10)	NA	30754	ENST00000478691
C6orf89	6	36926067	36926330	+	THP1_FOXJ2_peak_62585	exon (ENST00000480824, exon 9 of 9)	NA	40344	ENST00000480824
ABHD14B	3	51973914	51974190	-	THP1_FOXJ2_peak_51382	exon (ENST00000483233, exon 2 of 5)	NA	9357	ENST00000483233
TREML2	6	41190275	41190520	-	THP1_FOXJ2_peak_63246	exon (ENST00000483722, exon 5 of 5)	NA	10797	ENST00000483722
MACF1	1	39102775	39102964	+	THP1_FOXJ2_peak_1037	exon (ENST00000484793, exon 4 of 4)	NA	21553	ENST00000484793
SHE	1	154469814	154470142	-	THP1_FOXJ2_peak_12734	exon (ENST00000486773, exon 2 of 2)	NA	16066	ENST00000486773
OPN5	6	47786495	47786666	+	THP1_FOXJ2_peak_64635	exon (ENST00000489301, exon 2 of 7)	NA	4598	ENST00000489301
OPN5	6	47795116	47795505	+	THP1_FOXJ2_peak_64636	exon (ENST00000489301, exon 4 of 7)	NA	13328	ENST00000489301
SLC26A8	6	36018762	36020433	-	THP1_FOXJ2_peak_62329	exon (ENST00000490799, exon 2 of 20)	NA	5258	ENST00000490799
RIMS1	6	72265874	72266103	+	THP1_FOXJ2_peak_66942	exon (ENST00000491071, exon 20 of 28)	NA	379285	ENST00000491071
RIMS1	6	72333731	72333939	+	THP1_FOXJ2_peak_66946	exon (ENST00000491071, exon 24 of 28)	NA	447132	ENST00000491071
RIMS1	6	72182908	72183281	+	THP1_FOXJ2_peak_66938	exon (ENST00000491071, exon 6 of 28)	NA	296391	ENST00000491071
TMEM176B	7	150793838	150794178	-	THP1_FOXJ2_peak_75868	exon (ENST00000492607, exon 4 of 8)	NA	6344	ENST00000492607
TRIM11	1	228393947	228394118	-	THP1_FOXJ2_peak_19531	exon (ENST00000493030, exon 5 of 5)	NA	11872	ENST00000493030
RPL7L1	6	42887012	42887270	+	THP1_FOXJ2_peak_63579	exon (ENST00000493763, exon 6 of 6)	NA	7506	ENST00000493763
RPL7L1	6	42888913	42889267	+	THP1_FOXJ2_peak_63580	exon (ENST00000493763, exon 6 of 6)	NA	9455	ENST00000493763
BOC	3	113287345	113287516	+	THP1_FOXJ2_peak_51743	exon (ENST00000495514, exon 20 of 20)	NA	75948	ENST00000495514
PHC3	3	170128604	170128963	-	THP1_FOXJ2_peak_52170	exon (ENST00000495893, exon 8 of 15)	NA	52964	ENST00000495893
CYB561D1	1	109498299	109498470	+	THP1_FOXJ2_peak_8511	exon (ENST00000496961, exon 3 of 3)	NA	4305	ENST00000496961
KLF6	10	3776232	3776601	-	THP1_FOXJ2_peak_22265	exon (ENST00000497571, exon 4 of 4)	NA	8859	ENST00000497571
LRRC55	11	57189584	57189772	+	THP1_FOXJ2_peak_26758	exon (ENST00000497933, exon 2 of 2)	NA	7931	ENST00000497933
PROX1	1	213997249	213997663	+	THP1_FOXJ2_peak_17975	exon (ENST00000498508, exon 2 of 5)	NA	9521	ENST00000498508
RP11-260E18.1	5	16629397	16629696	+	THP1_FOXJ2_peak_55913	exon (ENST00000499131, exon 4 of 4)	NA	13620	ENST00000499131
IGFBP7-AS1	4	57201114	57201285	+	THP1_FOXJ2_peak_53466	exon (ENST00000499667, exon 3 of 5)	NA	91437	ENST00000499667
USP45	6	99435573	99435817	-	THP1_FOXJ2_peak_68759	exon (ENST00000500704, exon 18 of 18)	NA	79730	ENST00000500704
RP11-875O11.2	8	23081709	23081891	+	THP1_FOXJ2_peak_77084	exon (ENST00000501897, exon 3 of 3)	NA	13571	ENST00000501897
RP11-847H18.2	12	34022287	34022619	-	THP1_FOXJ2_peak_28526	exon (ENST00000501954, exon 2 of 2)	NA	23964	ENST00000501954
RP11-730K11.1	11	121447407	121447645	-	THP1_FOXJ2_peak_27471	exon (ENST00000501964, exon 2 of 2)	NA	5487	ENST00000501964
RP11-730K11.1	11	121448557	121449019	-	THP1_FOXJ2_peak_27472	exon (ENST00000501964, exon 2 of 2)	NA	4225	ENST00000501964
BMP2K	4	78913067	78913318	+	THP1_FOXJ2_peak_53766	exon (ENST00000502613, exon 9 of 9)	NA	53568	ENST00000502613
IDO2	8	40015728	40015899	+	THP1_FOXJ2_peak_79111	exon (ENST00000502986, exon 11 of 11)	NA	80858	ENST00000502986
CNOT6L	4	77744667	77744845	-	THP1_FOXJ2_peak_53735	exon (ENST00000504123, exon 7 of 12)	NA	74612	ENST00000504123
HARS	5	140674936	140675261	-	THP1_FOXJ2_peak_59941	exon (ENST00000504156, exon 11 of 13)	NA	16926	ENST00000504156
PCP4L1	1	161285075	161285509	+	THP1_FOXJ2_peak_14415	exon (ENST00000504449, exon 3 of 3)	NA	26565	ENST00000504449
BANK1	4	102029923	102030219	+	THP1_FOXJ2_peak_54181	exon (ENST00000504592, exon 14 of 21)	NA	610110	ENST00000504592
CANX	5	179722751	179723174	+	THP1_FOXJ2_peak_61148	exon (ENST00000504734, exon 11 of 15)	NA	24545	ENST00000504734
CANX	5	179716157	179716328	+	THP1_FOXJ2_peak_61147	exon (ENST00000504734, exon 8 of 15)	NA	17825	ENST00000504734
TNFAIP8	5	119397614	119397869	+	THP1_FOXJ2_peak_59212	exon (ENST00000504771, exon 2 of 2)	NA	43427	ENST00000504771
ZNF131	5	43175630	43175989	+	THP1_FOXJ2_peak_57406	exon (ENST00000505606, exon 8 of 8)	NA	54213	ENST00000505606
SLC2A9	4	10018877	10019089	-	THP1_FOXJ2_peak_52627	exon (ENST00000506583, exon 4 of 14)	NA	35892	ENST00000506583
SLC4A9	5	140363369	140363540	+	THP1_FOXJ2_peak_59917	exon (ENST00000506757, exon 8 of 22)	NA	3252	ENST00000506757
FBN2	5	128537801	128538199	-	THP1_FOXJ2_peak_59479	exon (ENST00000508053, exon 7 of 71)	NA	121185	ENST00000508053
HSPA4L	4	127832792	127832963	+	THP1_FOXJ2_peak_54634	exon (ENST00000508776, exon 20 of 20)	NA	51056	ENST00000508776
MATR3	5	139322766	139322980	+	THP1_FOXJ2_peak_59841	exon (ENST00000509990, exon 14 of 17)	NA	49121	ENST00000509990
ZNF718	4	161999	162198	+	THP1_FOXJ2_peak_52439	exon (ENST00000510175, exon 4 of 4)	NA	37618	ENST00000510175
SH3RF2	5	146079936	146080275	+	THP1_FOXJ2_peak_60147	exon (ENST00000511217, exon 10 of 10)	NA	142228	ENST00000511217
DROSHA	5	31449289	31449477	-	THP1_FOXJ2_peak_56493	exon (ENST00000511367, exon 21 of 35)	NA	82678	ENST00000511367
DROSHA	5	31431534	31431738	-	THP1_FOXJ2_peak_56491	exon (ENST00000511367, exon 25 of 35)	NA	100425	ENST00000511367
DROSHA	5	31526074	31526262	-	THP1_FOXJ2_peak_56495	exon (ENST00000511367, exon 4 of 35)	NA	5893	ENST00000511367
TENM3	4	182802442	182802666	+	THP1_FOXJ2_peak_55300	exon (ENST00000511685, exon 28 of 28)	NA	559125	ENST00000511685
H2AFY	5	135388934	135389278	-	THP1_FOXJ2_peak_59676	exon (ENST00000511689, exon 2 of 9)	NA	10516	ENST00000511689
CYB5B	16	69464981	69465227	+	THP1_FOXJ2_peak_39554	exon (ENST00000512062, exon 5 of 5)	NA	40579	ENST00000512062
IQCH	15	67306854	67307107	+	THP1_FOXJ2_peak_34376	exon (ENST00000512104, exon 6 of 6)	NA	52180	ENST00000512104
TTC39B	9	15165593	15165764	-	THP1_FOXJ2_peak_83302	exon (ENST00000512701, exon 20 of 20)	NA	141682	ENST00000512701
TTC39B	9	15169599	15169785	-	THP1_FOXJ2_peak_83303	exon (ENST00000512701, exon 20 of 20)	NA	137668	ENST00000512701
KIAA0825	5	94391482	94391653	-	THP1_FOXJ2_peak_58719	exon (ENST00000513200, exon 17 of 20)	NA	227004	ENST00000513200
PARM1	4	75046444	75046615	+	THP1_FOXJ2_peak_53669	exon (ENST00000513238, exon 3 of 3)	NA	113434	ENST00000513238
PRLR	5	35049057	35049369	-	THP1_FOXJ2_peak_56739	exon (ENST00000513753, exon 8 of 8)	NA	40424	ENST00000513753
F2RL1	5	76832870	76833041	+	THP1_FOXJ2_peak_58354	exon (ENST00000514165, exon 2 of 2)	NA	14022	ENST00000514165
RP11-582J16.4	8	22542600	22542771	-	THP1_FOXJ2_peak_76982	exon (ENST00000514980, exon 2 of 2)	NA	2720	ENST00000514980
RP11-582J16.4	8	22543124	22543425	-	THP1_FOXJ2_peak_76983	exon (ENST00000514980, exon 2 of 2)	NA	2131	ENST00000514980
LHFPL2	5	78486241	78486412	-	THP1_FOXJ2_peak_58406	exon (ENST00000515007, exon 3 of 3)	NA	62825	ENST00000515007
AC008697.1	5	159362238	159362671	+	THP1_FOXJ2_peak_60539	exon (ENST00000515337, exon 5 of 5)	NA	30936	ENST00000515337
RP11-455F5.3	16	30103406	30103752	+	THP1_FOXJ2_peak_39138	exon (ENST00000515455, exon 2 of 2)	NA	7149	ENST00000515455
NAA15	4	139419635	139419888	+	THP1_FOXJ2_peak_54769	exon (ENST00000515576, exon 4 of 4)	NA	33593	ENST00000515576
RNF150	4	140863277	140863448	-	THP1_FOXJ2_peak_54813	exon (ENST00000515673, exon 7 of 7)	NA	269480	ENST00000515673
RBPMS-AS1	8	30382354	30382612	-	THP1_FOXJ2_peak_78069	exon (ENST00000517521, exon 3 of 3)	NA	2918	ENST00000517521
NPM1	5	171392729	171393127	+	THP1_FOXJ2_peak_60832	exon (ENST00000517671, exon 7 of 12)	NA	5812	ENST00000517671
CTNNA1	5	138723452	138723634	+	THP1_FOXJ2_peak_59817	exon (ENST00000517980, exon 3 of 6)	NA	112576	ENST00000517980
IDO1	8	39909212	39909383	+	THP1_FOXJ2_peak_79089	exon (ENST00000518804, exon 2 of 5)	NA	7022	ENST00000518804
HDAC2	6	113936870	113937112	-	THP1_FOXJ2_peak_69865	exon (ENST00000519065, exon 14 of 14)	NA	34294	ENST00000519065
HDAC2	6	113937480	113937788	-	THP1_FOXJ2_peak_69866	exon (ENST00000519065, exon 14 of 14)	NA	33651	ENST00000519065
SLC45A4	8	141208709	141209254	-	THP1_FOXJ2_peak_80740	exon (ENST00000519067, exon 7 of 7)	NA	19589	ENST00000519067
TUG1	22	30978475	30978712	+	THP1_FOXJ2_peak_50395	exon (ENST00000519077, exon 3 of 3)	NA	7527	ENST00000519077
[truncated: 84,428 more rows]
